# Supplementary material for: Genetic hypervariability of a Northeastern Atlantic venomous rockfish
Source: PeerJ. 2021 Jul 12;9:e11730. doi: 10.7717/peerj.11730 (PMC8280884; doi:10.7717/peerj.11730)
Supplement: Supplemental Information 4 [file peerj-09-11730-s004.fasta]

>122SICRI5
TATTATCACCATTAATTTATTTTGACCATTACATCTATGTTTTCAGGACATACATGTTTA
ATAACCATTAATTGTATTTAACCAAGCCGGTTGCATTATGACTATCCTACCACAAACCTG
GGAGAGAACATAACGACCTGAGAAACCAAAGCCCACCGGTTTATGGCCTTAAAATGACCA
ATCATTCACACATATATACCAGGACCTAGCATCCCTACAAGTCCTAATATTAACTCGATA
AGAGCCGACCAACAAGTCCATAACTTAAGGCTTTCGACTCTTGAAGGTGAGGGACTATGA
TTGTGGGGGTAGCACACAGTGAATTATTCCTGGCATCTGGTTCCTACTTCAGGA
>56CAN15
TATTATCACCATTAATTTATTTTGACCATTACATCTATGTTTTCAGGACATACATGTTTA
ATAACCATTAATTGTATTTAACCAAGCCGATTGCATTATGACTATCCTACCACAAACCTG
GGAGAGAACACAACGACCTGAAAAACCAAAGCCCACCGGTTTATGGCCTTAAAATGACCA
ATCATTCACACATATATACCAGGACCTAGCATCCCTACAAGTCCTAATATTAATTCGATA
AGAACCGACCAACAAGTCCATAACTTAAGGCTTTCGACTCTTGAAGGTGAGGGACTATGA
TCGTGGGGGTAGCACACAGTGAATTATTCCTGGCATCTGGTTCCTACTTCAGGA
>54CAN13
TATTATCACCATTAATTTATTTTGACCATTACATCTATGTTTTAAGGACATATATGTTTA
ATAACCATTAATTGTATTTAACCAAGCCGGTTGCATTACGACTATCCTACCACAAACCTG
GAAGAGAACATAACAACCTAAAAA-CCAAAGCCCACTAGTTTATGGCCTTAAAATGATTA
ATCATTCACACATATATACCAGGACCTAGCATCTCTACAAGTCCTAATATTAATTCGATA
AGAGCCGACCAACAAGTCCATAACTTAAGGCTTCCGACTCTTGAAGGTGAGGGACTATAA
TCGTGGGGGTAGCACACAGTGAATTATTCCTGGCATCTGGTTCCTACTTCAGGA
>55CAN14
TATTATCACCATTAATTTATTTTGACCATTACATCTATGTTTTAAGGACATATATGTTTA
ATAACCATTAATTGTATTTAACCAAGCCGGTTGCATTACGGCTATCCTACCACAAACCTG
GAAGAGAACATAACAACCTAAAAAACCAAAGCCCACCGGTTTATGGCCTTAAAATGATTA
ATCATTCACACATATATACCAGGACCTAGCATCTCTACAAGTCCTAATATTAATTCGATA
AGAGCCGACCAACAAGTCCATAACTTAAGGCTTCCGACTCTTGAAGGTGAGGGACTATAA
TCGTGGGGGTAGCACACAGTGAATTATTCCTGGCATCTGGTTCCTACTTCAGGA
>28AZO08
TATTATCACCATTAATTTATTTTGACCATTACATCTATGTTTTCAGGACATACATGTTTA
ATAACCATTAATTGTATTTAACCAAGCCGATTGCATTATGACTATCCTACCACAAACCTG
GGAGAGAACACAACGACCTAAAAAACCAAAGCCCACCGGTTTATGGCCTTAAAATGACCA
ATCATTCACACATATATACCAGGACCTAGCATCCCTACAAGTCCTAATATTAATTCGATA
AGAGCCGACCAACAAGTCCATAACTTAAGGCTTTCGACTCTTGAAGGTGAGGGACTATGA
TCGTGGGGGTAGCACACAGTGAATTATTCCTGGCATCTGGTTCCTACTTCAGGA
>26AZO06
TATTATCACCATTAATTTATTTTGACCATTACATCTATGTTTTCAGGACATACATGTTTA
ATAACCATTAATTGTATTTAACCAAGCCGATTGCATTATGACTATCCTACCACAAACCTG
GGAGAGAACACAACGACCTGAAAAACCAAAGCCCACCGGTTTATGGCCTTAAAATGACCA
ATCATTCACACATATATACCAGGACCTAGCATCCCTACAAGTCCTAATATTAATTCGATA
AGAGCCGACCAACAAGTCCATAACTTAAGGCTTTCGACTCTTGAAGGTGAGGGACTATGA
TCGTGGGGGTAGCACACAGTGAATTATTCCTGGCATCTGGTTCCTACTTCAGGA
>145SICSR14
TATTATCACCATTAATTTATTTTGACCATTACATCTATGTTTTCAGGACATACATGTTTA
ATAACCATTAATTGTATTTAACCAAGCCGATTGCATTATGACTATCCTACCACAAACCTG
GGAGAGAACACAACGACCTGAAGAACCAAAGCCCACCGGTTTATGGCCTTAAAATGACCG
ATCATTCACACATATATACCAGGACCTAGCATCCCTACAAGTCCTAATATTAATTCGATA
AGAGCCGACCAACAAGTCCATAACTTAAGGCTTTCGACTCTTGAAGGTGAGGGACTATGA
TCGTGGGGGTAGCACACAGTGAATTATTCCTGGCATCTGGTTCCTACTTCAGGA
>104MAD20
TATTATCACCATTCATTTATTTTGACCATTACATCTATGTTTTAGGGACATATATGTTTA
ATAACCATTAATTGTATTTAACCAAGCCGGTTGCATTACGACTATCCTACCACAAACCTG
GAAGAGAACATAACAACCTAAAAA-CCAAAGCCCACCGGTTTATGGCCTTAAAATGATTA
ATCATTCACACATATATACCAGGACCTAGCATCCCTACAAGTCCTAATATTAATTCGATA
AGAGCCGACCAACAAGTCCATAACTTAAGGCTTCCGACTCTTGAAGGTGAGGGACTATAA
TCGTGGGGGTAGCACACAGTGAATTATTCCTGGCATCTGGTTCCTACTTCAGGA
>123SICRI6
TATTATCACCTTTAATTTATTTTGACCATTACATCTATGTTTTCGGGACATACATGTTTA
ATAACCATTAATTGTATTTAACCAAGCCGATTGCATTATGACTATCCTACCACAAACTTG
GCAGATAACATAACGACCTGAAAAACCAAAGCCCACCGGTTTATGGCCTTAAAATGACCA
ATCATTCACACATATATACCAGGACCTAGCATCCCTACAAGTCCTAATATTAATTCGATA
AGAGCCGACCAACAAGTCCATAACTTAAGGCTTCCGACTCTTGAAGGTGAGGGACTATAA
TCGTGGGGGTAGCACACAGTGAATTATTCCTGGCATCTGGTTCCTACTTCAGGA
>101MAD17
TATTATCACCATTAATTTATTTTGACCATTACATCTATGTTTTAAGGACATACATGTTTA
ATAACCATTAATTGTATTTAACCAAGCCGATTGCATTATGACTATCCTGCCACAAACCTG
GCAGAGAACATAACGACCTGAAAAACCAAAGCCCACCGATTTATGGCCTTAAAATGACCA
ATCATTTACACATATATACCAGGACCTAACATCCCTACAAGTCCTAATATTAATTCGATA
AGAGCCGACCAACAAGTCCATAACTTAAGGCTTTCGACTCTTGAAGGTGAGGGACTATGA
TCGTGGGGGTAGCACACAGTGAATTATTCCTGGCATCTGGTTCCTACTTCAGGA
>138SICSR7
TATTATCACCATTAATTTATTTTGACCATTACATCTATGTTTTCAGGACATACATGTTTA
ATAACCATTAATTGTATTTAACCAAGCCACTTGCATTATGACTATCCTACCATAAACCTG
GTAGAGAACATAACGACCTAAAAAACCAAAGCCCACCGGTTTATGGCCTTAAGATGATTA
TTCATTCACACATATATACCAGGACCTAGCATCCCTACAAGTCCTAATATTAACTCGATA
AGAGCCGACCAACAAGTCCATAACTTAAGGCTTTCGACTCTTGAAGGTGAGGGACTATAA
TCGTGGGGGTAGCACACAGTGAATTATTCCTGGCATCTGGTTCCTACTTCAGGA
>16CYPJ2121
TATTATCACCATTGATTTATTTTGACCATTACATCTATGTTTTCAGGACATACATGTTTA
ATAACCATTAATTGTACTTAACCAAGCCGGTTGCATTATGACTATCCTTCCACAAACCTG
GCAGAGAACATAACGACCTGAAAAACCAAAGCCCACCGGTTTATGGCCTTAAAATGACCA
ATCATTCACACATATATACCAGGACCTAGCATCCCTACAAGTCCTAATATTAATTCGATA
AGAGCCGACCAACAAGTCCATAACTTAAGGCTTTCGACTCTTGAAGGTGAGGGACTATGA
TTGTGGGGGTAGCACACAGTGAATTATTCCTGGCATCTGGTTCCTACTTCAGGA
>44CAN03
TATTATCACCATTAATTTATTTTGACCATTACATCTATGTTTTCAGGACATACATGTTTA
ATAACCATTAATTGTATTTAACCAAGCCGATTGCATTATGACTATCCTACCACAAACCTG
GGAGAGAACACAACGACCTGAAAAACCAAAGCCCACCGGTTTATGGCCTTAAAATGACCA
ATCATTCACACATATATACCAGGACCTAGCATCCCTACAAGTCCTAATATTAATTCGATA
AGAGCCGACCAACAAGTCCATAACTTAAGGCTTTCGACTCTTGAAGGTGAGGGACTATGA
TCGTGGGGGTAGCACACAGTGAATTATTCCTGGCATCTGGTTCCTACTTCAGGA
>114SICME10
TATTATCACCATTAATTTATTTTGACCATTACATCTATGTTTTCAGGACATACATGTTTA
ATAACCATTAATTGTATTTAACCAAGCCGATTGCATTATGACTATCCTCCCACAAACCTG
GAAGAGAACACAACGACCTGAAAAACCAAAGCCCACCGGTTTATGGCCTTAAAATGACCA
ATCATTCACACATATATACCAGGACCTAGCATCCCTACAAGTCCTAATATTAATTCGATA
AGAGCCGACCAACAAGTCCATAACTTAAGGCTTTCGACTCTTGAAGGTGAGGGACTATGG
TCGTGGGGGTAGCACACAGTGAATTATTCCTGGCATCTGGTTCCTACTTCAGGA
>121SICRI4
TATTATCACCATTAATTTATTTTGACCATTACATCTATGTTTTCAGGACATACATGTTTA
ATAACCATTAATTGTATTTAACCAAGCCGGTTGCATTATGACTATCCTACCACAAACCTG
GCAGAGAACATAACGACCTGAAAAACCAAAGCCCACCGGTTTATGGCCTTAAAATGACCA
ATCATTCACACATATATACCAGGACCTAGCATCCCTACAAGTCCTAATATTAATTCGATA
AGAGCCGACCAACAAGTCCATAACTTAAGGCTTTCGACTCTTGAAGGTGAGGGACTATGA
TCGTGGGGGTAGCACACAGTGAATTATTCCTGGCATCTGGTTCCTACTTCAGGA
>107SICME3
TATTATCACCATTAATTTATTTTGACCATTACATCTATGTTTTCAGGACATACATGTTTA
ATAACCATTAATTGTATTTAACCAAGCCGATTGCATTATGACTATCCTACCACAAACCTG
GGAGAGAACACAACGACCTGAAAAACCAAAGCCCACCGGTTTATGGCCTTAAAATGACCA
ATCATTCACACATATATACCAGGACCTAGCATCCCTACAAGTCCTAATATTAATTCGATA
AGAGCCGACCAACAAGTCCATAACTTAAGGCTTTCGACTCTTGAAGGTGAGGGACTATGA
TCGTGGGGGTAGCACACAGTGAATTATTCCTGGCATCTGGTTCCTACTTCAGGA
>112SICME8
TATTATCACCATTAATTTATTTTGACCATTACATCTATGTTTTAAGGACATACATGTTTA
ATAACCATTAATTGTATTTAACCAAGCCGATTGCATTATGACTATCCTACCACAAACCTG
GCAGAGAACATAACAGCCTGAAAAACCAAAGCCCACCGGTTTATGGCCTTAAAATGACCG
ATCACTCACACATATATACCAGGACCTAGCATCCCTACAGGTCCTAATATTAATTCGATA
AGAGCCGACCAACAAGTCCATAACTTAAGGCTTTCGACTCTTGAAGGTGAGGGACTATAA
TCGTGGGGGTAGCACACAGTGAATTATTCCTGGCATCTGGTTCCTACTTCAGGA
>129SICRI12
TATTATCACCATTAATTTATTTTGACCATTACATCTATGTTTTAAGGACATACATGTTTA
ATAACCATTAATTGTATTTAACCAAGCAGATTGCATTATGACTATCCTACCACAAACCTG
GAAGAGAACATAACGACCTGAAAAACCAAAGCCCACCGGTTTATGGCCTTAAAATGACCA
ATCATTCACACATATATACCAGGACCTAGCATCCCTACAAGTCCTAATATTAATTCGATA
AGAGCCGACCAACAAGTCCATAACTTAAGGCTTTCGACTCTTGAAGGTGAGGGACTATGA
TCGTGGGGGTAGCACACAGTGAATTATTCCTGGCATCTGGTTCCTACTTCAGGA
>27AZO07
TATTATCACCATTAATTTATTTTGACCATTACATCTATGTTTTCAGGACATACATGTTTA
ATAACCATTAATTGTATTTAACCAAGCCAGTTGCATTATGACTATCCTACCACAAACCTG
GTAGAGAACATAACGATCTGAAAGACCAAAGCCCACCGGTTTATGGCCTTAAAATGACCG
ATCATTCACACATATATACCAGGACCTAGCATCTCTACAAATCCTAATATTAATTCGATA
AGAGCCGACCAACAAGTCCATAACTTAAGGCTTTCGACTCTTGAAGGTGAGGGACTATGA
TCGTGGGGGTAGCACACAGTGAATTATTCCTGGCATCTGGTTCCTACTTCAGGA
>124SICRI7
TATTATCACCATTAATTTATTTTGACCATTACATCTATGTTTTAAGGACATACATGTTTA
ATAACCATTAATTGTATTTAACCAAGCAGATTGCATTATGACTATCCTACCACAAACCTG
GAAGAGAACATAACGACCTGAAAAACCAAAGCCCACCGGTTTATGGCCTTAAAATGACCA
ATCATTCACACATATATACCAGGACCTAGCATCCCTACAAGTCCTAATATTAATTCGATA
AGAGCCGACCAACAAGTCCATAACTTAAGGCTTTCGACTCTTGAAGGTGAGGGACTATGA
TCGTGGGGGTAGCACACAGTGAATTATTCCTGGCATCTGGTTCCTACTTCAGGA
>141SICSR10
TATTATCACCATTAATTTATTTTGACCATTACATCTATGTTTTAAGGACATACATGTTTA
ATAACCATTAATTGTATTTAACCAAGCCGATTGCATTATGACTATCCTGCCACAAACCTG
GCAGAGAACATAACAGCCTGAAAAACCAAAGCCCACCGGTTTATGGCCTTAAAATGACCA
ATCATTCACACATATATACCAGGACCTAGCATCCCTACAGGTCCTAATATTAATTCGATA
AGAGCCGACCAACAAGTCCATAACTTAAGGCTTTCGACTCTTGAAGGTGAGGGACTATGA
TCGTGGGGGTAGCACACAGTGAATTATTCCTGGCATCTGGTTCCTACTTCAGGA
>91MAD07
TATTATCACCATTAATTTATTTTGACCATTGCATCTATGTTTTCAGGACATACATGTTTA
ATAACCATTAATTGTATTTAACCAAGCTACTTGCATTATGACTATCCTACCATAAACCTG
GGAAAGAACATAACAACCTAAAAAACCAAAGCCCACCGGTTTATGGCCTTAAAATGATTA
TTCATTCACACATATATACCAGGACCTAGCATCCCTACAAGTCCTAATATTAATTCGATA
AGAGCCGACCAACAAGTCCATAACTTAAGGCTTTCGACTCTTGAAGGTGAGGGACTATAA
TTGTGGGGGTAGCACACAGTGAATTATTCCTGGCATCTGGTTCCTACTTCAGGA
>57CAN16
TATTATCACCATTAATTTATTTTGACCATTACATCTATGTTTTAAGGACATATATGTTTA
ATAACCATTAATTGTATTTAACCAAGCCGGTTGCATTACGACTATCCTACCACAAACCTG
GAAGAGAACATAACAACCTAAAAAACCAAAGCCCACCGGTTTATGGCCTTAAAATGATTA
ATCATTCACACATATATACCAGGACCTAGCATCTCTACAAGTCCTAATATTAATTCGATA
AGAGCCGACCAACAAGTCCATAACTTAAGGCTTCCGACTCTTGAAGGTGAGGGACTATAA
TCGTGGGGGTAGCACACAGTGAATTATTCCTGGCATCTGGTTCCTACTTCAGGA
>49CAN08
TATTATCACCATTAATTTATTTTGACCATTACATCTATGTTTTCAGGACATACATGTTTA
ATAACCATTAATTGTATTTAACCAAGCCACTTGCATTATGACTATCCTACCATAAACCTG
GTAGAGAACATAACGACTTAAAAAACCAAAGCCCACCGGTTTATGGCCTTAAGATGATTA
TTCATTCACACATATATACCAGGACCTAGCATCCCTACAAGTCCTAATATTAACTCGATA
AGAGCCGACCAACAAGTCCATAACTTAAGGCTTTCGACTCTTGAAGGTGAGGGACTATAA
TCGTGGGGGTAGCACACAGTGAATTATTCCTGGCATCTGGTTCCTACTTCAGGA
>60CAN21
TATTATCACCATTAATTTATTTTGACCATTACATCTATGTTTTCAGGACATACATGTTTA
ATAACCATTAATTGTATTTAACCAAGCCACTTGCATTATGACTATCCTACCATAAACCTG
GCAGAGAACATAACGACCTAAAAAACCAAAGCCCACCGGTTTATGGCCTTAAAATGGTTA
TTCATTCACGCATATATACCAGGACCTAGCATCCCTACAGGTCCTAATATTAATTCGATA
AGAGCCGACCAACAAGTCCATAACTTAAGGCTTTCGACTCTTGAAGGTGAGGGACTATAA
TCGTGGGGGTAGCACACAGTGAATTATTCCTGGCATCTGGTTCCTACTTCAGGA
>58CAN17
TATTATCACCATTAATTTATTTTGACCATTACATCTATGTTTTCAGGACATACATGTTTA
ATAACCATTAATTGTATTTAACCAAGCCGGTTGCATTATGACTATCCTACCACAAACCTG
GCGGATAACATAACGACCTAAAAAACCAAAGCCCACCGGTTTATGGCCTTAAAATGACCA
ATCATTCACACATATATACCAGGACCTAGCATCCCTACAAGTCCTAATATTAATTCGATA
AGAGCCGACCAACAAGTCCATAACTTAAGGCTTCCGACTCTTGAAGGTGAGGGACTATAA
TCGTGGGGGTAGCACACAGTGAATTATTCCTGGCATCTGGTTCCTACTTCAGGA
>130SICRI13
TATTATCACCTTTAATTTATTTTGACCATTACATCTATGTTTTCGGGACATACATGTTTA
ATAACCATTAATTGTATTTAACCAAGCCGATTGCATTATGACTATCCTACCACAAACTTG
GCAGATAACATAACGACCTGAAAAACCAAAGCCCACCGGTTTATGGCCTTAAAATGACCA
ATCATTCACACATATATACCAGGACCTAGCATCCCTACAAGTCCTAATATTAATTCGATA
AGAGCCGACCAACAAGTCCATAACTTAAGGCTTCCGACTCTTGAAGGTGAGGGACTATAA
TCGTGGGGGTAGCACACAGTGAATTATTCCTGGCATCTGGTTCCTACTTCAGGA
>5GREC2304
TATTATCACCATTAATTTATTTTGACCATTACATCTATGTTTTCAGGACATATATGTTTA
ATAACCATTAATTGTATTTAACCAAGCCGGTTGCATTATGACTATCCCACCACAAACCTG
GCAGATAACATAACGACCTGAAAAACCAAAGCCCACCGGTTTATGGCCTTAAAATGACCA
ATCATTCACACATATATACCAGGACCTAGCATCCCTACAAGTCCTAATATTAATTCGATA
AGAGCCGACCAACAAGTCCATAACTTAAGGCTTCCGACTCTTGAAGGTGAGGGACTATAA
TCGTGGGGGTAGCACACAGTGAATTATTCCTGGCATCTGGTTCCTACTTCAGGA
>134SICSR3
TATTATCACCTTTGATTTATTTTGACCATTACATCTATGTTTTCAGGACATACATGTTTA
ATAACCATTAATTGTACTTAACCAAGCCGGTTGCATTATGACTATCCTTCCACAAACCTG
GCAGAGAACATAACGACCTGAAAAACCAAAGCCCACCGGTTTATGGCCTTAAAATGACCA
ATCATTCACACATATATACCAGGACCTAGCATCCCTACAAGTCCTAATATTAATTCGATA
AGAGCCGACCAACAAGTCCATAACTTAAGGCTTTCGACTCTTGAAGGTGAGGGACTATGA
TTGTGGGGGTAGCACACAGTGAATTATTCCTGGCATCTGGTTCCTACTTCAGGA
>30AZO10
TATTATCACCATTAATTTATTTTGACCATTACATCTATGTTTTCAGGACATACATGTTTA
ATAACCATTAATTGTATTTAACCAAGCCGGTTGCATTATGGCTATCCTACCACAAACCTG
GCAGAGAACATAACAACCTGAAAAACCAAAGCCCACCGGTTTATGGCCTTAAAATGACCA
ATCATTCACACATATATACCAGGACCTAGCATCCCTACAAGTCCTAATATTAATTCGATA
AGAGCCGACCAACAAGTCCATAACTTAAGGCTTTCGACTCTTGAAGGTGAGGGACTATGA
TCGTGGGGGTAGCACACAGTGAATTATTCCTGGCATCTGGTTCCTACTTCAGGA
>38AZO18
TATTATCACCATTAATTTATTTTGACCATTACATCTATGTTTTCAGGACATACATGTTTA
ATAACCATTAATTGTATTCAACCAAGCCGGTTGCATTATGACTATCCTACCACAAACCTG
GCAGAGAACATAACGACCTGAAGAACCAAAGCCCACCGGTTTATGGCCTTAAAATGACCA
ATCATTCACACATATATACCAGGACCTAGCATCCCTACAAGTCCTAATATTAATTCGATA
AGAGCCGACCAACAAGTCCATAACTTAAGGCTTTCGACTCTTGAAGGTGAGGGACTATGA
TCGTGGGGGTAGCACACAGTGAATTATTCCTGGCATCTGGTTCCTACTTCAGGA
>52CAN11
TATTATCACCATTAATTTATTTTGACCATTACATCTATGTTTTCAGGACATACATGTTTA
ATAACCATTAATTGTATTTAACCAAGCCAGTTGCATTATGACTATCCTACCACAAACCTG
GTAGAGAACACAACGATCTGAAAGACCAAAGCCCACCGGTTTATGGCCTTAAAATGACCG
ATCATTCACACATATATACCAGGACCTAGCATCTCTACAAGTCCTAATATTAATTCGATA
AGAGCCGACCAACAAGTCCATAACTTAAGGCTTTCGACTCTTGAAGGTGAGGGACTATGA
TCGTGGGGGTAGCACACAGTGAATTATTCCTGGCATCTGGTTCCTACTTCAGGA
>63CAN28
TATTATCACCATTAATTTATTTTGACCATTACATCTATGTTTTCAGGACATACATGTTTA
ATAACCATTAATTGTATTTAACCAAGCCACTTGCATTATGACTATCCTACCATAAACCTG
GTAGAGAACATAACGACTTAAAAAACCAAAGCCCACCGGTTTATGGCCTTAAGATGATTA
TTCATTCACACATATATACCAGGACCTAGCATCCCTACAAGTCCTAATATTAACTCGATA
AGAGCCGACCAACAAGTCCATAACTTAAGGCTTTCGACTCTTGAAGGTGAGGGACTATAA
TCGTGGGGGTAGCACACAGTGAATTATTCCTGGCATCTGGTTCCTACTTCAGGA
>106SICME2
TATTATCACCATTAATTTATTTTGACCATTACATCTATGTTTTCAGGACATACATGTTTA
ATAACCATTAATTGTATTTAACCAAGCCGGTTGCATTATGGCTATCCTACCACAAACCTG
GCAGAGAACATAACAACCTGAAAAACCAAAGCCCACCGGTTTATGGCCTTAAAATGACCA
ATCATTCACACATATATACCAGGACCTAGCATCCCTACAAGTCCTAATATTAATTCGATA
AGAGCCGACCAACAAGTCCATAACTTAAGGCTTTCGACTCTTGAAGGTGAGGGACTATGA
TCGTGGGGGTAGCACACAGTGAATTATTCCTGGCATCTGGTTCCTACTTCAGGA
>93MAD09
TATTATCACCATTAATTTATTTTGACCATTACATCTATGTTTTAAGGACATACATGTTTA
ATAACCATTAATTGTATTTAACCAAGCCGATTGCATTATGACTATCCTACCACAAACCTG
GAAGAGAACATAACGACCTGAAAAACCAAAGCCCACCGGTTTATGGCCTTAAAATGACCA
ATCATTCACACATATATACCAGGACCTAGCATCCCTACAAGTCCTAATATTAATTCGATA
AGAGCCGACCAACAAGTCCATAACTTAAGGCTTTCGACTCTTGAAGGTGAGGGACTATGA
TCGTGGGGGTAGCACACAGTGAATTATTCCTGGCATCTGGTTCCTACTTCAGGA
>72SEL08
TATTATCACCATTAATTTATTTTGACCATTGCATCTATGTTTTCAGGACATACATGTTTA
ATAACCATTAATTGTATTTAACCAAGCTACTTGCATTATGGCTATCCTACCATAAACCTG
GGAAAGAACATAACAACCTAAAAAACCAAAGCCCACCGGTTTATGGCCTTAAAATGATTA
TTCATTCACACATATATACCAGGACCTAGCATCCCTACAAGTCCTAATATTAATTCGATA
AGAGCCGACCAACAAGTCCATAACTTAAGGCTTTCGACTCTTGAAGGTGAGGGACTATAA
TTGTGGGGGTAGCACACAGTGAATTATTCCTGGCATCTGGTTCCTACTTCAGGA
>14CYPJ2066
TATTATCACCATTAATTTATTTTGACCATTACATCTATGTTTTCAGGACATACATGTTTA
ATAACCATTAATTGTATTTAACCAAGCCGATTGCATTATGACTATCCTACCACAAACCTG
GGAGAGAACACAACGACCTGAAAAACCAAAGCCCACCGGTTTATGGCCTTAAAATGACCA
ATCATTCACACATATATACCAGGACCTAGCATCCCTACAAGTCCTAATATTAATTCGATA
AGAGCCGACCAACAAGTCCATAACTTAAGGCTTTCGACTCTTGAAGGTGAGGGACTATGA
TCGTGGGGGTAGCACACAGTGAATTATTCCTGGCATCTGGTTCCTACTTCAGGA
>83SEL21
TATTATCACCATTAATTTATTTTGACCATTACATCTATGTTTTAAGGACATACATGTTTA
ATAACCATTAATTGTATTTAACCAAGCCGATTGCATTATGACTATCCTACCACAAACCTG
GAAGAGAACATAACGACCTGAAAAACCAAAGCCCACCGGTTTATGGCCTTAAAATGACCA
ATCATTCACACATATATACCAGGACCTAGCATCCCTACAAGTCCTAATATTAATTCGATA
AGAGCCGACCAACAAGTCCATAACTTAAGGCTTTCGACTCTTGAAGGTGAGGGACTATGA
TCGTGGGGGTAGCACACAGTGAATTATTCCTGGCATCTGGTTCCTACTTCAGGA
>6GRED3004
TATTATCACCATTAATTTATTTTGACCATTACATCTATGTTTTAAGGACATACATGTTTA
ATAACCATTAATTGTATTTAACCAAGCCGATTGCATTATGACTATCCTACCACAAACCTG
GCAGAGAACACAACGGCCTGAAAAACCAAAGCCCACCGGTTTATGGCCTTAAAATGACCA
ATCATTCACACATATATACCAGGACCTAGCATCCCTACAGGTCCTAATATTAATTCGATA
AGAGCCGACCAACAAGTCCATAACTTAAGGCTTTCGACTCTTGAAGGTGAGGGACTACAA
TCGTGGGGGTAGCACACAGTGAATTATTCCTGGCATCTGGTTCCTACTTCAGGA
>92MAD08
TATTATCACCATTGATTTATTTTGACCATTACATCTATGTTTTCAGGACATACATGTTTA
ATAACCATTAATTGTATTTAACCAAGCCGATTGCATTATGACTATCCTACCACAAACCTG
GGAGAGAACACAACGACCTGAAAAACCAAAGCCCACCGGTTTATGGCCTTAAAATGACCA
ATCATTCACACATATATACCAGGACCTAGCATCCCTACAAGTCCTAATATTAATTCGATA
AGAGCCGACCAACAAGTCCATAACTTAAGGCTTTCGACTCTTGAAGGTGAGGGACTATGA
TCGTGGGGGTAGCACACAGTGAATTATTCCTGGCATCTGGTTCCTACTTCAGGA
>31AZO11
TATTATCACCATTAATTTATTTTGACCATTACATCTATGTTTTAAGGACATATATGTTTA
ATAACCATTAATTGTATTTAACCAAGCCGGTTGCATTACGACTATCCTACCACAAACCTG
GAAGAGAACATAACAACCTAAGAAACCAAAGCCCACCGGTTTATGGCCTTAAAATGATTA
ATCATTCACACATATATACCAGGACCTAGCATCTCTACAAGTCCTAATATTAATTCGATA
AGAGCCGACCAACAAGTCCATAACTTAAGGCTTCCGACTCTTGAAGGTGAGGGACTATAA
TCGTGGGGGTAGCACACAGTGAATTATTCCTGGCATCTGGTTCCTACTTCAGGA
>40AZO20
TATTATCACCATTAATTTATTTTGACCATTACATCTATGTTTTAAGGACATATATGTTTA
ATAACCATTAATTGTATTTAACCAAGCCGGTTGCATTACGACTATCCTACCACAAACCTG
GGAGAGAACATAACAACCTAAAAAACCAAAGCCCACCGGTTTATGGCCTTAAAATGATTA
ATCATTCACACATATATACCAGGACCTAGCATCTCTACAAGTCCTAATATTAATTCGATA
AGAGCCGACCAACAAGTCCATAACTTAAGGCTTCCGACTCTTGAAGGTGAGGGACTATAA
TCGTGGGGGTAGCACACAGTGAATTATTCCTGGCATCTGGTTCCTACTTCAGGA
>80SEL18
TATTATCACCATTGATTTATTTTGACCATTACATCTATGTTTTAAGGACATACATGTTTA
ATAACCATTAATTGTATTTAACCAAGCCGATTGCATTATGACTATCCTACCACAAACCTG
GAAGAGAACATAACAGCCTGAAAAACCAAAGCCCACCGGTTTATGGCCTTAAAATGACCA
ATCATTCACACATATATACCAGGACCTAGCATCCCTACAGGTCCTAATATTAATTCGATA
AGAGCCGACCAACAAGTCCATAACTTAAGGCTTTCGACTCTTGAAGGTGAGGGACTATAA
TCGTGGGGGTAGCACACAGTGAATTATTCCTGGCATCTGGTTCCTACTTCAGGA
>85MAD01
TATTATCACCATTAATTTATTTTGACCATTACATCTATGTTTTAAGGACATATATGTTTA
ATAACCATTGATTGCATTTAACCAAGCCGATTGCATTATGACTATCCTACCACAAACCTG
GCAGAGAACATAACGACCTAAGAAACCAAAGCCCACCGGTTTATGGCCTTAAAATGACCA
ATCATTCACACATATATACCAGGACCTAGCATCCCTACAAGTCCTAATATTAATTCGATA
AGAGCCGACCAACAAGTCCATAACTTAAGGCTTTCGACTCTTGAAGGTGAGGGACTATAA
TCGTGGGGGTAGCACACAGTGAATTATTCCTGGCATCTGGTTCCTACTTCAGGA
>133SICSR2
TATTATCACCATTGATTTATTTTGACCATTACATCTATGTTTTAGGGACATATATGTTTA
ATAACCATTAATTGTATTTAACCAAGCCGGTTGCATTACGACTATCCTACCACAAACCTG
GAAGAGAACATAACAACCTAAAAA-CCAAAGCCCACCGGTTTATGGCCTTAAAATGATTA
ATCATTCACACATATATACCAGGACCTAGCATCTCTACAAGTCCTAATATTAATTCGATA
AGAGCCGACCAACAAGTCCATAACTTAAGGCTTCCGACTCTTGAAGGTGAGGGACTATAA
TCGTGGGGGTAGCACACAGTGAATTATTCCTGGCATCTGGTTCCTACTTCAGGA
>32AZO12
TATTATCACCATTAATTTATTTTGACCATTGCATCTATGTTTTCGGGACATACATGTTTA
ATAACCATTAATTGTATTTAACCAAGCCGATTGCATTATGACTATCCTACCACAAACCTG
GCAGATAACATAACGACCTGAAAAACCAAAGCCCACCGGTTTATGGCCTTAAAATGACCA
ATCATTCACACATATATACCAGGACCTAGCATCCCTACAAGTCCTAATATTAATTCGATA
AGAGCCGACCAACAAGTCCATAACTTAAGGCTTCCGACTCTTGAAGGTGAGGGACTATAA
TCGTGGGGGTAGCACACAGTGAATTATTCCTGGCATCTGGTTCCTACTTCAGGA
>87MAD03
TATTATCACCATTAATTTATTTTGACCATTACATCTATGTTTTCAGGACATACATGTTTA
ATAACCATTAATTGTATTTAACCAAGCCGGTTGCATTATGACTATCCTACCACAAACCTG
GCAGAGAACATAACAACCTGAAAAACCAAAGCCCACCGGTTTATGGCCTTAAAATGACCA
ATCATTCACACATATATACCAGGACCTAGCATCCCTACAAGTCCTAATATTAATTCGATA
AGAGCCGACCAACAAGTCCATAACTTAAGGCTTTCGACTCTTGAAGGTGAGGGACTATGA
TCGTGGGGGTAGCACACAGTGAATTATTCCTGGCATCTGGTTCCTACTTCAGGA
>111SICME7
TATTATCACCATTAATTTATTTTGACCATTACATCTATGTTTTAAGGACATACATGTTTA
ATAACCATTAATTGTATTTAACCAAGCCGATTGCATTATGACTATCCTGCCACAAACCTG
GCAGAGAACATAACAGCCTGAAAAACCAAAGCCCACCGGTTTATGGCCTTAAAATGACCA
ATCATTCACACATATATACCAGGACCTAGCATCCCTACAGGTCCTAATATTAATTCGATA
AGAGCCGACCAACAAGTCCATAACTTAAGGCTTTCGACTCTTGAAGGTGAGGGACTATAA
TCGTGGGGGTAGCACACAGTGAATTATTCCTGGCATCTGGTTCCTACTTCAGGA
>82SEL20
TATTATCACCATTAATTTATTTTGACCATTACATCTATGTTTTCAGGACATACATGTTTA
GTAACCATTAATTGTATTTAACCAAGCCGGTTGCATTATGACTATTCTACCACAAACCTG
GCAGAGAACATAACGACCTAAAAAACCAAAGCCCACCGGTTTATGGCCTTAAAATGATCA
ATCATTCACACATATATACCAGGACCTAGCATCCCTACAAGTCCTAATATTAATTCGATA
AGAGCCGACCAACAAGTCCATAACTTAAGGCTTTCGACTCTTGAAGGTGAGGGACTATGA
TCGTGGGGGTAGCACACAGTGAATTATTCCTGGCATCTGGTTCCTACTTCAGGA
>105SICME1
TATTATCACCATTAATTTATTTTGACCATTACATCTATGTTTTCAGGACATACATGTTTA
ATAACCATTAATTGTATTTAACCAAGCCGGTTGCATTATGACTATCCTACCACAAACCTG
GCAGATAACATGACGACCTGAAAAACCAAAGCCCACCGGTTTATGGCCTTAAAATGACCA
ATCATTCACACATATATACCAGGACCTAGCATCCCTACAAGTCCTAATATTAATTCGATA
AGAGCCGACCAACAAGTCCATAACTTAAGGCTTCCGACTCTTGAAGGTGAGGGACTATAA
TCGTGGGGGTAGCACACAGTGAATTATTCCTGGCATCTGGTTCCTACTTCAGGA
>76SEL12
TATTATCACCATTAATTTATTTTGACCATTACATCTATGTTTTCAGGACATACATGTTTA
ATAACCATTAATTGTATTTAACCAAGCCGGTTGCATTATGACTATCCTACCACAAACCTG
GCAGATAACATAACGACCTGAAAAACCAAAGCCCACCGGTTTATGGCCTTAAAATGACCA
ATCATTCACACATATATACCAGGACCTAGCATCCCTACAAGTCCTAATATTAATTCGATA
AGAGCCGACCAACAAGTCCATAACTTAAGGCTTCCGACTCTTGAAGGTGAGGGACTATAA
TCGTGGGGGTAGCACACAGTGAATTATTCCTGGCATCTGGTTCCTACTTCAGGA
>19CYPJ2124
TATTATCACCATTAATTTATTTTGACCATTACATCTATGTTTTCAGGACATACATGTTTA
ATAACCATTAATTGTATTTAACCAAGCCGGTTGCATTATGACTATCCTACCACAAACCTG
GCAGATAACATGACGACCTGAAAAACCAAAGCCCACCGGTTTATGGCCTTAAAATGACCA
ATCATTCACACATATATACCAGGACCTAGCATCCCTACAAGTCCTAATATTAATTCGATA
AGAGCCGACCAACAAGTCCATAACTTAAGGCTTCCGACTCTTGAAGGTGAGGGACTATAA
TCGTGGGGGTAGCACACAGTGAATTATTCCTGGCATCTGGTTCCTACTTCAGGA
>136SICSR5
TATTATCACCATTAATTTATTTTGACCATTACATCTATGTTTTCAGGACATACATGTTTA
ATAACCATTAATTGCATTTAACCAAGCCACTTGCATTATGACTATCCTACCATAAACCTG
GTAGAGAACATAACGACCTAAAAAACCAAAGCCCACCGGTTTATGGCCTTAAGATGATTA
TTCATTCACACATATATACCAGGACCTAGCATCCCTACAAGTCCTAATATTAACTCGATA
AGAGCCGACCAACAAGTCCATAACTTAAGGCTTTCGACTCTTGAAGGTGAGGGACTATAA
TCGTGGGGGTAGCACACAGTGAATTATTCCTGGCATCTGGTTCCTACTTCAGGA
>24AZO04
TATTATCACCATTAATTTATTTTGACCATTACATCTATGTTTTAGGGACATACATGTTTA
ATAACCATTAATTGTATTTAACCAAGCCGATTGCATTATGACTATCCTACCACAAACCTG
GAAGAGAACATAACGACCTGAAAAACCAAAGCCCACCGGTTTATGGCCTTAAAATGACCA
ATCATTCACACATATATACCAGGACCTAGCATCCCTACAAGTCCTAATATTAATTCGATA
AGAGCCGACCAACAAGTCCATAACTTAAGGCTTTCGACTCTTGAAGGTGAGGGACTATGA
TCGTGGGGGTAGCACACAGTGAATTATTCCTGGCATCTGGTTCCTACTTCAGGA
>131SICRI14
TATTATCACCATTAATTTATTTTGACCATTACATCTATGTTTTAAGGACATACATGTTTA
ATAACCATTAATTGTATTTAACCAAGCCGATTGCATTATGACTATCCTACCACAAACCTG
GAAGAGAACATAACGACCTGAAAAACCAAAGCCCACCGGTTTATGGCCTTAAAATGACCA
ATCATTCACACATACATACCAGGACCTAGCATCCCTACAAGTCCTAATATTAATTCGATA
AGAGCCGACCAACAAGTCCATAACTTAAGGCTTTCGACTCTTGAAGGTGAGGGACTATGA
TCGTGGGGGTAGCACACAGTGAATTATTCCTGGCATCTGGTTCCTACTTCAGGA
>74SEL10
TATTATCACCATTAATTTATTTTGACCATTACATCTATGTTTTCAGGACATACATGTTTA
ATAACCATTAATTGTATTTAACCAAGCCACTTGCATTATGACTATCCTACCACAAACCTG
GAAAAGAACATAACGACCTAAAAAACCAAAGCCCACCGGTTTATGGCCTTAAAATGATTA
CTCATTGACACATATATACCAGGACCTAGCATCCCTACAAGTCCTAATATTAATTCGATA
AGAGCCGACCAACAAGTCCATAACTTAAGGCTTTCGACTCTTGAAGGTGAGGGACTATAA
TCGTGGGGGTAGCACACAGTGAATTATTCCTGGCATCTGGTTCCTACTTCAGGA
>8CYPJ1938
TATTATCACCATTAATTTATTTTGACCATTACATCTATGTTTTCAGGACATACATGTTTA
ATAACCATTAATTGTATTTAACCAAGCCGGTTGCATTATGACTATCCTACCACAAACCTG
GGAGAGAACATAACGACCTGAAAAACCAAAGCCCACCGGTTTATGGCCTTAAAATGACCA
ATCATTCACACATATATACCAGGACCTAGCATCCCTACAAGTCCTAATATTAACTCGATA
AGAGCCGACCAACAAGTCCATAACTTAAGGCTTTCGACTCTTGAAGGTGAGGGACTATGA
TTGTGGGGGTAGCACACAGTGAATTATTCCTGGCATCTGGTTCCTACTTCAGGA
>3GREC2302
TATTATCACCATTAATTTATTTTGACCATTACATCTATGTTTTCAGGACATACATGTTTA
ATAACCATTAATTGTATTTAACCAAGTCACTTGCATTATGACTATCCTACCATAAACCTG
GTAGAGAACATAACGACCTAAAAAACCAAAGCCCACCGGTTTATGGCCTTAAGATGATTA
TTCATTCACACATATATACCAGGACCTAGCATCCCTACAAGTCCTAATATTAATTCGATA
AGAGCCGACCAACAAGTCCATAACTTAAGGCTTTCGACTCTTGAAGGTGAGGGACTATAA
TCGTGGGGGTAGCACACAGTGAATTATTCCTGGCATCTGGTTCCTACTTCAGGA
>70SEL06
TATTATCACCATTGATTTATTTTGACCATTACATCTATGTTTTAAGGACATACATGTTTA
ATAACCATTAATTGTATTTAACCAAGCCACTTGCATTATGACTATCCTACCATAAACCTG
GCAGAGAACATAACGACCTAAAAAACCAAAGCCCACCGGTTTATGGCCTTAAAATGATTA
CTCATTCACACATATATACCAGGACCTAGCATCCCTACAAGTCCTAATATTAATTCGATA
AGAGCCGACCAACAAGTCCATAACTTAAGGCTTTCGACTCTTGAAGGTGAGGGACTATAA
TCGTGGGGGTAGCACACAGTGAATTATTCCTGGCATCTGGTTCCTACTTCAGGA
>125SICRI8
TATTATCACCATTAATTTATTTTGACCATTACATCTATGTTTTCAGGACATACATGTTTA
ATAACCATTAATTGTATTTAACCAAGCCGGTTGCATTATGACTATCCTACCACAAACCTG
GCAGAGAACATAACGACCTGAAAAACCAAAGCCCACCGGTTTATGGCCTTAAAATGACCA
ATCATCCACACATATATACCAGGACCTAGCATCCCTACAAGTCCTAATATTAATTCGATA
AGAGCCGACCAACAAGTCCATAACTTAAGGCTTTCGACTCTTGAAGGTGAGGGACTATGA
TCGTGGGGGTAGCACACAGTGAATTATTCCTGGCATCTGGTTCCTACTTCAGGA
>10CYPJ2047
TATTATCACCATTGATTTATTTTGACCATTACATCTATGTTTTCAGGACATATATGTTTA
ATAACCATTAATTGTACTTAACCAAGCCGGTTGCATTATGACTATCCTTCCACAAACCTG
GCAGAGAACATAACGACCTGAAAAACCAAAGCCCACCGGTTTATGGCCTTAAAATGACCA
ATCATTCACACATATATACCAGGACCTAGCATCCCTACAAGTCCTAATATTAATTCGATA
AGAGCCGACCAACAAGTCCATAACTTAAGGCTTTCGACTCTTGAAGGTGAGGGACTATGA
TTGTGGGGGTAGCACACAGTGAATTATTCCTGGCATCTGGTTCCTACTTCAGGA
>118SICME14
TATTATCACCATTAATTTATTTTGACCATTACATCTATGTTTTCAGGACATACATGTTTA
ATAACCATTAATTGTATTTAACCAAGCCGGTTGCATTATGGCTATCCTACCACAAACCTG
GCAGAGAACATAACAACCTGAAAAACCAAAGCCCACCGGTTTATGGCCTTAAAATGACCA
ATCATTCACACATATATACCAGGACCTAGCATCCCTACAAGTCCTAATATTAATTCGATA
AGAGCCGACCAACAAGTCCATAACTTAAGGCTTTCGACTCTTGAAGGTGAGGGACTATGA
TCGTGGGGGTAGCACACAGTGAATTATTCCTGGCATCTGGTTCCTACTTCAGGA
>21AZO01
TATTATCACCATTAATTTATTTTGACCATTACATCTATGTTTTCAGGACATACATGTTTA
ATAACCATTAATTGTATTTAACCAAGCCGATTGCATTATGACTATCCTACCACAAACCTG
GGAGAGAACACAACGACCTGAAAAACCAAAGCCCACCGGTTTATGGCCTTAAAATGACCA
ATCATTCACACATATATACCAGGACCTAGCATCCCTACAAGTCCTAATATTAATTCGATA
AGAGCCGACCAACAAGTCCATAACTTAAGGCTTTCGACTCTTGAAGGTGAGGGACTATGA
TCGTGGGGGTAGCACACAGTGAATTATTCCTGGCATCTGGTTCCTACTTCAGGA
>117SICME13
TATTATCACCATTAATTTATTTTGACCATTACATCTATGTTTTAAGGACATATATGTTTA
ATAACCATTAATTGTATTTAACCAAGCCGATTGCATTATGACTATCCTACCACAAACCTG
GGAGAGAACATAATGACCTGAAAAACCAAAGCCCACCGGTTTATGGCCTTAAAATGACCA
ATCATTCACACATATATACCAGGACCTAGCATCCCTACAAGTCCTAATATTAATTCGATA
AGAGCCGACCAACAAGTCCATAACTTAAGGCTTTCGACTCTTGAAGGTGAGGGACTATGA
TCGTGGGGGTAGCACACAGTGAATTATTCCTGGCATCTGGTTCCTACTTCAGGA
>115SICME11
TATTATCACCATTAATTTATTTTGACCATTACATCTATGTTTTCAGGACATACATGTTTA
ATAACCATTAATTGTATTTAACCAAGCCGGTTGCATTATGGCTATCCTACCACAAACCTG
GCAGAGAACATAACAACCTGAAAAACCAAAGCCCACCGGTTTATGGCCTTAAAATGACCA
ATCATTCACACATATATACCAGGACCTAGCATCCCTACAAGTCCTAATATTAATTCGATA
AGAGCCGACCAACAAGTCCATAACTTAAGGCTTTCGACTCTTGAAGGTGAGGGACTATGA
TCGTGGGGGTAGCACACAGTGAATTATTCCTGGCATCTGGTTCCTACTTCAGGA
>128SICRI11
TATTATCACCATTAATTTATTTTGACCATTACATCTATGTTTTAAGGACATATATGTTTA
ATAACCATTAATTGTATTTAACCAAGCCGGTTGCATTACGACTATCCTACCACAAACCTG
GAAGAGAACATAACAACCTAAAAA-CCAAAGCCCACTAGTTTATGGCCTTAAAATGATTA
ATCATTCACACATATATACCAGGACCTAGCATCTCTACAAGTCCTAATATTAATTCGATA
AGAGCCGACCAACAAGTCCATAACTTAAGGCTTCCGACTCTTGAAGGTGAGGGACTATAA
TCGTGGGGGTAGCACACAGTGAATTATTCCTGGCATCTGGTTCCTACTTCAGGA
>137SICSR6
TATTATCACCATTAATTTATTTTGACCATTACATCTATGTTTTGAGGACATATATGTTTA
ATAACCATTAATTGTATTTAACCAAGCCGGTTGCATTACGACTATCCTACCACAAACCTG
GAAGAGAACATAACAACCTAAAAAACCAAAGCCCACCGGTTTATGGCCTTAAAATGATTA
ATCATTCACACATATATACCAGGACCTAGCATCTCTACAAGTCCTAATATTAATTCGATA
AGAGCCGACCAACAAGTCCATAACTTAAGGCTTCCGACTCTTGAAGGTGAGGGACTATAA
TCGTGGGGGTAGCACACAGTGAATTATTCCTGGCATCTGGTTCCTACTTCAGGA
>102MAD18
TATTATCACCATTAATTTATTTTGACCATTACATCTATGTTTTAAGGACATACATGTTTA
ATAACCATTAATTGTATTTAACCAAGCCGATTGCATTATGACTATCCTACCACAAACCTG
GAAGAGAACATAACGACCTGAAAAACCAAAGCCCACCGGTTTATGGCCTTAAAATGACCA
ATCATTCACACATATATACCAGGACCTAGCATCCCTACAAGTCCTAATATTAATTCGATA
AGAGCCGACCAACAAGTCCATAACTTAAGGCTTTCGACTCTTGAAGGTGAGGGACTATGG
TCGTGGGGGTAGCACACAGTGAATTATTCCTGGCATCTGGTTCCTACTTCAGGA
>7GRED3005
TATTATCACCATTAATTTATTTTGACCATTACATCTATGTTTTCAGGACATACATGTTTA
ATAACCATTAATTGTACTTAACCAAGCCGGTTGCATTATGACTATCCTGCCACAAACCTG
GTAGAGAACATAACGATCTGAAAGACCAAAGCCCACCGGTTTATGGCCTTAAAATGACCA
ATCATTCACACATATATACCAGGACCTAGCATCTCTACAAGTCCTAATATTAATTCGATA
AGAGCCGACCAACAAGTCCATAACTTAAGGCTTTCGACTCTTGAAGGTGAGGGACTATGA
TCGTGGGGGTAGCACACAGTGAATTATTCCTGGCATCTGGTTCCTACTTCAGGA
>69SEL05
TATTATCACCATTAATTTATTTTGACCATTACATCTATGTTTTCAGGACATACATGTTTA
ATAACCATTAATTGTATTTAACCAAGCCGGTTGCATTATGACTATCCTACCACAAACCTG
GCAGATAACATAACGACCTGAAAAACCAAAGCCCACCGGTTTATGGCCTTAAAATGACCG
ATCATTCACACATATATACCAGGACCTAGCATCCCTACAAGTCCTAATATTAATTCGATA
AGAACCGACCAACAAGTCCATAACTTAAGGCTTCCGACTCTTGAAGGTGAGGGACTATAA
TCGTGGGGGTAGCACACAGTGAATTATTCCTGGCATCTGGTTCCTACTTCAGGA
>22AZO02
TATTATCACCATTAATTTATTTTGACCATTACATCTATGTTTTAAGGACATATATGTTTA
ATAACCATCAATTGTATTTAACCAAGCCGATTGCATTATGACTATCCTACCACAAACCTG
GAAGAGAACATAACGACCTGAAAAACCAAAGCCCACCGGTTTATGGCCTTAAAATGACCA
ATCATTCACACATATATACCAGGACCTAGCATCCCTACAAGTCCTAATATTAATTCGATA
AGAGCCGACCAACAAGTCCATAACTTAAGGCTTTCGACTCTTGAAGGTGAGGGACTATGA
TCGTGGGGGTAGCACACAGTGAATTATTCCTGGCATCTGGTTCCTACTTCAGGA
>39AZO19
TATTATCACCATTAATTTATTTTGACCATTACATCTATGTTTTCAGGACATACATGTTTA
ATAACCATTAATTGTATTTAACCAAGCCGGTTGCATTATGACTATCCTACCACAAACCTG
GCAGATAACATAACGACCTGAAAAACCAAAGCCCACCGGTTTATGGCCTTAAAATGACCA
ATCATTCACACATATATACCAGGACCTAGCATCCCTACAAGTCCTAATATTAATTCGATA
AGAGCCGACCAACAAGTCCATAACTTAAGGCTTCCGACTCTTGAAGGTGAGGGACTATAA
TCGTGGGGGTAGCACACAGTGAATTATTCCTGGCATCTGGTTCCTACTTCAGGA
>135SICSR4
TATTATCACCATTAATTTATTTTGACCATTACATCTATGTTTTCAGGACATACATGTTTA
ATAACCATTAATTGTATTTAACCAAGCCGGTTGCATTATGACTATCCTACCACAAACCTG
GCAGATAACATAACGACCTGAAAAACCAAAGCCCACCGGTTTATGGCCTTAAAATGACCA
ATCATTCACACATATATACCAGGACCTAGCATCCCTACAAGTCCTAATATTAATTCGATA
AGAGCCGACCAACAAGTCCATAACTTAAGGCTTCCGACTCTTGAAGGTGAGGGACTATAA
TCGTGGGGGTAGCACACAGTGAATTATTCCTGGCATCTGGTTCCTACTTCAGGA
>78SEL16
TATTATCACCATTAATTTATTTTGACCATTACATCTATGTTTTAAGGACATGTATGTTTA
ATAACCATTAATTGTATTTAACCAAGCCGGTTGCATTACGACTATCCTACCACAAACCTG
GAAGAGAACATAACAACCTAAAAAACCAAAGCCCACCGGTTTATGGCCTTAAAATGATTA
ATCATTCACACATATATACCAGGACCTAGCATCTCTACAAGTCCTAATATTAATTCGATA
AGAGCCGACCAACAAGTCCATAACTTAAGGCTTCCGACTCTTGAAGGTGAGGGACTATAA
TCGTGGGGGTAGCACACAGTGAATTATTCCTGGCATCTGGTTCCTACTTCAGGA
>62CAN24
TATTATCACCATTAATTTATTTTGACCATTACATCTATGTTTTCAGGACATACATGTTTA
ATAACCATTAATTGTATTTAACCAAGCCACTTGCATTATGACTATCCTACCATAAACCTG
GTAGAGAACATAACGACCTAAAAAACCAAAGCCCACCGGTTTATGGCCTTAAGATGATTA
TTCATTCACACATATATACCAGGACCTAGCATCCCTACAAGTCCTAATATTAACTCGATA
AGAGCCGACCAACAAGTCCATAACTTAAGGCTTTCGACTCTTGAAGGTGAGGGACTATAA
TCGTGGGGGTAGCACACAGTGAATTATTCCTGGCATCTGGTTCCTACTTCAGGA
>98MAD14
TATTATCACCATTAATTTATTTTGACCATTACATCTATGTTTTCAGGACATACATGTTTA
ATAACCATTAATTGTATTTAACCAAGCCAGTTGCATTATGACTATCCTACCACAAACCTG
GTAGAGAACATAACGATCTGAAAGACCAAAGCCCACCGGTTTATGGCCTTAAAATGACCA
ATCATTCACACATATATACCAGGACCTAGCATCTCTACAAGTCCTAATATTAATTCGATA
AGAGCCGACCAACAAGTCCATAACTTAAGGCTTTCGACTCTTGAAGGTGAGGGACTATGA
TCGTGGGGGTAGCACACAGTGAATTATTCCTGGCATCTGGTTCCTACTTCAGGA
>9CYPJ2029
TATTATCACCATTGATTTATTTTGACCATTACATCTATGTTTTCAGGACATATATGTTTA
ATAACCATTAATTGTATTTAACCAAGCCGGTTGCATTATGACTATCCTATCACAAACCTG
GCAGAGAACATAACGACCTGAAGAACCAAAGCCCACCGGTTTATGGCCTTAAAATGACCA
ATCATTCACACATATATACCAGGACCTAGCATCCCTACAGGTCCTAATATTAATTCGATA
AGAGCCGACCAACAAGTCCATAACTTAAGGCTTTCGACTCTTGAAGGTGAGGGACTATGA
TCGTGGGGGTAGCACACAGTGAATTATTCCTGGCATCTGGTTCCTACTTCAGGA
>73SEL09
TATTATCACCATTAATTTATTTTGACCATTACATCTATGTTTTCAGGACATACATGTTTA
ATAACCATTAATTGTATTTAACCAAGCCGGTTGCATTATGACTATCCTACCACAAACCTG
GGAGAGAACATAACGACCTGAGAAACCAAAGCCCACCGGTTTATGGCCTTAAAATGACCA
ATCATTCACACATATATACCAGGACCTAGCATCCCTACAAGTCCTAATATTAACTCGATA
AGAGCCGACCAACAAGTCCATAACTTAAGGCTTTCGACTCTTGAAGGTGAGGGACTATGA
TTGTGGGGGTAGCACACAGTGAATTATTCCTGGCATCTGGTTCCTACTTCAGGA
>12CYPJ2049
TATTATCACCATTAATTTATTTTGACCATTACATCTATGTTTTCAGGACATACATGTTTA
ATAACCATTAATTGTATTTAACCAAGCCGATTGCATTATGACTATCCTACCGCAAACCTG
GCAGATAACATAACGACCTAAAAAACCAAAGCCCACCGGTTTATGGCCTTAAAATGACCA
ATCATTCACACATATATACCAGGACCTAGCATCCCTACAAGTCCTAATATTAATTCGATA
AGAGCCGACCAACAAGTCCATAACTTAAGGCTTCCGACTCTTGAAGGTGAGGGACTATAA
TCGTGGGGGTAGCACACAGTGAATTATTCCTGGCATCTGGTTCCTACTTCAGGA
>18CYPJ2123
TATTATCACCATTAATTTATTTTGACCATTACACCTATGTTTTCAGGACATACATGTTTA
ATAACCATTAATTGTATTTAACCAAGCCGGTTGCATTATGACTATCCTACCACAAACCTG
ACGAAGAACATAACGACCTGAAAAACCAAAGCCCACCGGTTTATGGCCTTAAAATGACCA
ATCATTCACACATATATACCAGGACCTAGCATCCCTACAAGTCCTAATATTAATTCGATA
AGAGCCGACCAACAAGTCCATAACTTAAGGCTTTCGACTCTTGAAGGTGAGGGACTATGA
TCGTGGGGGTAGCACACAGTGAATTATTCCTGGCATCTGGTTCCTACTTCAGGA
>1GREC2292
TATTATCACCATTAATTTATTTTGACCATTACATCTATGTTTTCGGGACATACATGTTTA
ATAACCATTAATTGTATTTAACCAAGCCGATTGCATTATGACTATCCTACCACAAACCTG
ACGAAGAACATAGCGACCTGAAAAACCAAAGCCCACCGGTTTATGGCCTTAAAATGACCA
ATCATTCACACATATATACCAGGACCTAGCATCCCTACAAGTCCTAATATTAATTCGATA
AGAGCCGACCAACAAGTCCATAACTTAAGGCTTTCGACTCTTGAAGGTGAGGGACTATGA
TCGTGGGGGTAGCACACAGTGAATTATTCCTGGCATCTGGTTCCTACTTCAGGA
>17CYPJ2122
TATTATCACCATTAATTTATTTTGACCATTACATCTATGTTTTCGGGACATACATGTTTA
ATAACCATTAATTGTATTTAACCAAGCTGGTTGCATTATGGCTATCCTACCACAAACCTG
GCAAAGAACATAACGACCTAAGAAACCAAAGCCCACCGGTTTATGGCCTTAAAATGACCA
ATCATTCACACATATATACCAGGACCTAGCATCCCTACAGGTCCTAATATTAATTCGATA
AGAACCGACCAACAAGTCCATAACTTAAGGCTTTCGACTCTTGAAGGTGAGGGACTATGA
TTGTGGGGGTAGCACACAGTGAATTATTCCTGGCATCTGGTTCCTACTTCAGGA
>37AZO17
TATTATCACCATTAATTTATTTTGACCATTACATCTATGTTTTAGGGACATATATGTTTA
ATAACCATTAATTGCATTTAACCAAGCCGGTTGCATTACGACTATCCTACCACAAACCTG
GAAAAGAACATAACAATCTAAAGAACCAAAGCCCACCGGTTTATGGCCTTAAAATGATTA
ATCATTCACACATATATACCAGGACCTAGCACCCCTACAAGTCCTAATATTAATTCGATA
AGAGCCGACCAACAAGTCCATAACTTAAGGCTTCCGACTCTTGAAGGTGAGGGACTATAA
TCGTGGGGGTAGCACACAGTGAATTATTCCTGGCATCTGGTTCCTACTTCAGGA
>35AZO15
TATTATCACCATTGATTTATTTTGACCATTACATCTATGTTTTAGGGACATATATGTTTA
ATAACCATTAATTGTATTTAACCAAGCCGGTTGCATTACGACTATCCTACCACAAACCTG
GAAGAGAACATAACAACCTAAAAA-CCAAAGCCCACCGGTTTATGGCCTTAAAATGATTA
ATCATTCACACATATATACCAGGACCTAGCATCTCTACAAGTCCTAATATTAATTCGATA
AGAGCCGACCAACAAGTCCATAACTTAAGGCTTCCGACTCTTGAAGGTGAGGGACTATAA
TCGTGGGGGTAGCACACAGTGAATTATTCCTGGCATCTGGTTCCTACTTCAGGA
>143SICSR12
TATTATCACCATTAATTTATTTTGACCATTACATCTATGTTTTCAGGACATACATGTTTA
ATAACCATTAATTGTATTTAACCAAGCCGGTTGCATTATGACTATCCTACCACAAACCTG
GCAGAGAACATAACGACCTGAGAAACCAAAGCCCACCGGTTTATGGCCTTAAAATGACCA
ATCATTCACACATATATACCAGGACCTAGCATCCCTACAAGTCCTAATATTAATTCGATA
AGAGCCGACCAACAAGTCCATAACTTAAGGCTTTCGACTCTTGAAGGTGAGGGACTATGA
TCGTGGGGGTAGCACACAGTGAATTATTCCTGGCATCTGGTTCCTACTTCAGGA
>132SICRI15
TATTATCACCATTAATTTATTTTGACCATTACATCTATGTTTTCAGGACATACATGTTTA
ATAACCATTAATTGTATTTAACCAAGCCGGTTGCATTATGACTATCCTACCACAAACCTG
GCAGAGAACATAACGACCTGAAAAACCAAAGCCCACCGGTTTATGGCCTTAAAATGACCA
ATCATCCACACATATATACCAGGACCTAGCATCCCTACAAGTCCTAATATTAATTCGATA
AGAGCCGACCAACAAGTCCATAACTTAAGGCTTTCGACTCTTGAAGGTGAGGGACTATGA
TCGTGGGGGTAGCACACAGTGAATTATTCCTGGCATCTGGTTCCTACTTCAGGA
>127SICRI10
TATTATCACCATTAATTTATTTTGACCATTACATCTATGTTTTAAGGACATACATGTTTA
ATAACCATTAATTGTATTTAACCAAGCCGATTGCATTATGACTATCCTACCACAAACCTG
GAAGAGAACATAACGACCTGAAAAACCAAAGCCCACCGGTTTATGGCCTTAAAATGACCA
ATCATTCACACATACATACCAGGACCTAGCATCCCTACAAGTCCTAATATTAATTCGATA
AGAGCCGACCAACAAGTCCATAACTTAAGGCTTTCGACTCTTGAAGGTGAGGGACTATGA
TCGTGGGGGTAGCACACAGTGAATTATTCCTGGCATCTGGTTCCTACTTCAGGA
>51CAN10
TATTATCACCATTAATTTATTTTGACCATTACATCTATGTTTTGAGGACATACATGTTTA
ATAACCATTAATTGTATTTAACCAAGCCGATTGCATTATGACTATCCTACCACAAACCTG
GAAGAGAACATAACGACCTGAAAAACCAAAGCCCACCGGTTTATGGCCTTAAAATGAACA
ATCATTCACACATATATACCAGGACCTAGCATCCCTACAAGTCCTAATATTAATTCGATA
AGAGCCGACCAACAAGTCCATAACTTAAGGCTTTCGACTCTTGAAGGTGAGGGACTATGA
TCGTGGGGGTAGCACACAGTGAATTATTCCTGGCATCTGGTTCCTACTTCAGGA
>79SEL17
TATTATCACCATTAATTTATTTTGACCATTACATCTATGTTTTCAGGACATACATGTTTA
ATAACCATTAATTGTATTTAACCAAGCCGATTGCATTATGACTATCCTACCACAAACCTG
GGAGAGAACACAACGACCTGAAAAACCAAAGCCCACCGGTTTATGGCCTTAAAATGACCA
ATCACTCACACATATATACCAGGACCTAGCATCCCTACAAGTCCTAATATTAATTCGATA
AGAGCCGACCAACAAGTCCATAACTTAAGGCTTTCGACTCTTGAAGGTGAGGGACTATGA
TCGTGGGGGTAGCACACAGTGAATTATTCCTGGCATCTGGTTCCTACTTCAGGA
>96MAD12
TATTATCACCATTAATTTATTTTGACCATTACATCTATGTTTTCAGGACATACATGTTTA
ATAACCATTAATTGTATTTAACCAAGCCGGTTGCATTATGACTATCCTACCACAAACCTG
GCAGAGAACATAACGACCTAAAAAACCAAAGCCCACCGGTTTATGGCCTTAAAATGACTA
ATCATTCACACATATATACCAGGACCTAGCATCCCTACAAGTCCTAATATTAATTCGATA
AGAGCCGACCAACAAGTCCATAACTTAAGGCTTTCGACTCTTGAAGGTGAGGGACTATGA
TCGTGGGGGTAGCACACAGTGAATTATTCCTGGCATCTGGTTCCTACTTCAGGA
>34AZO14
TATTATCACCATTAATTTATTTTGACCATTACATCTATGTTTTAGGGACATATATGTTTA
ATAACCATTAATTGTATTTAACCAAGCCGGTTGCATTACGACTATCCTACCACAAACCTG
GAAGAGAACATAACAATCTAAAAAACCAAAGCCCACCGGTTTATGGCCTTAAAATGATTA
ATCATTCACACATATATACCAGGACCTAGCATCTCTACAGGTCCTAATATTAATTCGATA
AGAGCCGACCAACAAGTCCATAACTTAAGGCTTCCGACTCTTGAAGGTGAGGGACTATAA
TCGTGGGGGTAGCACACAGTGAATTATTCCTGGCATCTGGTTCCTACTTCAGGA
>20CYPJ2125
TATTATCACCATTGATTTATTTTGACCATTACATCTATGTTTTCAGGACATACATGTTTA
ATAACCATTAATTGTATTTAACCAAGCCGGTTGCATTATGACTATCCTACCACAAACCTG
GCAGAGAACATAACGACCTGAAGAACCAAAGCCCACCGGTTTATGGCCTTAAAATGACCA
ATCACTCACACATATATACCAGGACCTAGCATCTCTACAAGTCCTAATATTAATTCGATA
AGAGCCGACCAACAAGTCCATAACTTAAGGCTTTCGACTCTTGAAGGTGAGGGACTATGA
TCGTGGGGGTAGCACACAGTGAATTATTCCTGGCATCTGGTTCCTACTTCAGGA
>113SICME9
TATTATCACCATTAATTTATTTTGACCATTACATCTATGTTTTCAGGACATACATGTTTA
ATAACCATTAATTGTATTTAACCAAGCCGGTTGCATTATGACTATCCTACCACAAACCTG
GGAGAGAACATAACGACCTGAGAAACCAAAGCCCACCGGTTTATGGCCTTAAAATGACCA
ATCATTCACACATATATACCAGGACCTAGCATCCCTACAGGTCCTAATATTAACTCGATA
AGAGCCGACCAACAAGTCCATAACTTAAGGCTTTCGACTCTTGAAGGTGAGGGACTATGA
TTGTGGGGGTAGCACACAGTGAATTATTCCTGGCATCTGGTTCCTACTTCAGGA
>13CYPJ2065
TATTATCACCATTAATTTATTTTGACCATTACATCTATGTTTTCGGGACATACATGTTTA
ATAACCATTAATTGTATTTAACCAAGCCGGTTGCATTATGACTATCCTACCACAAACCTG
GCAGAGAACATAACGACCTGAAAAACCAAAGCCCACCGGTTTATGGCCTTAAAATGACCA
ATCATTCACACATATATACCAGGACCTAGCATCCCTACAAGTCCTAATATTAATTCGATA
AGAGCCGACCAACAAGTCCATAACTTAAGGCTTTCGACTCTTGAAGGTGAGGGACTATGA
TCGTGGGGGTAGCACACAGTGAATTATTCCTGGCATCTGGTTCCTACTTCAGGA
>89MAD05
TATTATCACCATTAATTTATTTTGACCATTACATCTATGTTTTCAGGACATACATGTTTA
ATAACCATTAATTGTATTTAACCAAGCCAGTTGCATTATGACTATCCTACCACAAACCTG
GTAGAGAACATAACGATCTAAAAGACCAAAGCCCACCGGTTTATGGCCTTAAAATGACCG
ATCATTCACACATATATACCAGGACCTAGCATCTCTACAAATCCTAATATTAATTCGATA
AGAGCCGACCAACAAGTCCATAACTTAAGGCTTCCGACTCTTGAAGGTGAGGGACTATGA
TCGTGGGGGTAGCACACAGTGAATTATTCCTGGCATCTGGTTCCTACTTCAGGA
>15CYPJ2067
TATTATCACCATTAATTTATTTTGACCATTACATCTATGTTTTCAGGACATACATGTTTA
ATAACCATTAATTGTATTTAACCAAGCCGGTTGCATTATGACTATCCTACCACAAACCTG
GCAGATAACACAACGACCTGAAAAACCAAAGCCCACCGGTTTATGGCCTTAAAATGACCA
ATCATTCACACATATATACCAGGACCTAGCATCCCTACAAGTCCTAATATTAATTCGATA
AGAGCCGACCAACAAGTCCATAACTTAAGGCTTCCGACTCTTGAAGGTGAGGGACTATAA
TCGTGGGGGTAGCACACAGTGAATTATTCCTGGCATCTGGTTCCTACTTCAGGA
>120SICRI3
TATTATCACCATTAATTTATTTTGACCATTACATCTATGTTTTCAGGACATACATGTTTA
ATAACCATTAATTGTATTTAACCAAGCCGGTTGCATTATGGCTATCCTACCACAAACCTG
GCAGAGAACATAACAACCTGAAAAACCAAAGCCCACCGGTTTATGGCCTTAAAATGACCA
ATCATTCACACATATATACCAGGACCTAGCATCCCTACAAGTCCTAATATTAATTCGATA
AGAGCCGACCAACAAGTCCATAACTTAAGGCTTTCGACTCTTGAAGGTGAGGGACTATGA
TCGTGGGGGTAGCACACAGTGAATTATTCCTGGCATCTGGTTCCTACTTCAGGA
>64CAN29
TATTATCACCATTAATTTATTTTGACCATTACATCTATGTTTTAAGGACATACATGTTTA
ATAACCATTAATTGTATTTAACCAAGCCGATTGCATTATGACTATCCTACCACAAACCTG
GAAGAGAACATAACGACCTGAAAAACCAAAGCCCACCGGTTTATGGCCTTAAAATGACCA
ATCATTCACACATATATACCAGGACCTAGCATCCCTACAAGTCCTAATATTAATTCGATA
AGAGCCGACCAACAAGTCCATAACTTAAGGCTTTCGACTCTTGAAGGTGAGGGACTATGA
TCGTGGGGGTAGCACACAGTGAATTATTCCTGGCATCTGGTTCCTACTTCAGGA
>109SICME5
TATTATCACCATTAATTTATTTTGACCATTACATCTATGTTTTCAGGACATACATGTTTA
ATAACCATTAATTGTATTTAACCAAGCCGGTTGCATTATGACTATCCTACCACAAACCTG
GGAGAGAACATAACGACCTAAGAAACCAAAGCCCACCGGTTTATGGCCTTAAAATGACCA
ATCATTCACACATATATACCAGGACCTAGCATCCCTACAAGTCCTAATATTAACTCGATA
AGAGCCGACCAACAAGTCCATAACTTAAGGCTTTCGACTCTTGAAGGTGAGGGACTATGA
TTGTGGGGGTAGCACACAGTGAATTATTCCTGGCATCTGGTTCCTACTTCAGGA
>67SEL03
TATTATCACCATTAATTTATTTTGACCATTACATCTATGTTTTCAGGACATACATGTTTA
ATAACCATTAATTGTATTTAACCAAGCCACTTGCATTATGACTATCCTACCATAAACCTG
GTAGAGAACATAACGACCTAAAAAACCAAAGCCCACCGGTTTATGGCCTTAAGATGATTA
TTCATTCACACATATATACCAGGACCTAGCATCCCTACAAGTCCTAGTATTAACTCGATA
AGAGCCGACCAACAAGTCCATAACTTAAGGCTTTCGACTCTTGAAGGTGAGGGACTATAA
TCGTGGGGGTAGCACACAGTGAATTATTCCTGGCATCTGGTTCCTACTTCAGGA
>119SICME15
TATTATCACCATTAATTTATTTTGACCATTACATCTATGTTTTCAGGACATACATGTTTA
ATAACCATTAATTGTATTTAACCAAGCCACTTGCATTATGACTATCCTACCATAAACCTG
GTAGAGAACATAACGACCTAAAAAACCAAAGCCCACCGGTTTATGGCCTTAAGATGATTA
TTCATTCACACATATATACCAGGACCTAGCATCTCTACAAGTCCTAATATTAACTCGATA
AGAGCCGACCAACAAGTCCATAACTTAAGGCTTTCGACTCTTGAAGGTGAGGGACTATAA
TCGTGGGGGTAGCACACAGTGAATTATTCCTGGCATCTGGTTCCTACTTCAGGA
>90MAD06
TATTATCACCATTAATTTATTTTGACCATTACATCTATGTTTTCAGGACATATATGTTTA
ATAACCATTAATTGTATTTAACCAAGCTACTTGCATTATGACTATCCTACCATAAACCTG
GGAAAGAACATAACAACCTAAAAAACCAAAGCCCACCGGTTTATGGCCTTAAAATGATTA
TTCATTCACACATATATACCAGGACCTAGCATCTCTACAAGTCCTAATATTAATTCGATA
AGAGCCGACCAACAAGTCCATAACTTAAGGCTTTCGACTCTTGAAGGTGAGGGACTATAA
TTGTGGGGGTAGCACACAGTGAACTATTCCTGGCATCTGGTTCCTACTTCAGGA
>61CAN22
TATTATCACCATTAATTTATTTTGACCATTGCATCTATGTTTTCAGGACATACATGTTTA
ATAACCATTAATTGTATTTAACCAAGCCACTTGCATTATGACTATCCTACCATAAACCTG
GCAGAGAACATAACAACCTGAAAAACCAAAGCCCACCGGTTTATGGCCTTAAAATGATTA
TTCATTCACACATATATACCAGGACCTAGCATCCCTACAAGTCCTAATATTAATTCGATA
AGAGCCGACCAACAAGTCCATAACTTAAGGCTTTCGACTCTTGAAGGTGAGGGACTATAA
TCGTGGGGGTAGCACACAGTGAATTATTCCTGGCATCTGGTTCCTACTTCAGGA
>23AZO03
TATTATCACCATTAATTTATTTTGACCATTACATCTATGTTTTAGGGACATATATGTTTA
ATAACCATTAATTGCATTTAACCAAGCCGGTTGCATTACGACTATCCTACCACAAACCTG
GAAAAGAACATAACAATCTAAAGAACCAAAGCCCACCGGTTTATGGCCTTAAAATGATTA
ATCATTCACACATATATACCAGGACCTAGCATCTCTACAAGTCCTAATATTAATTCGATA
AGAGCCGACCAACAAGTCCATAACTTAAGGCTTCCGACTCTTGAAGGTGAGGGACTATAA
TCGTGGGGGTAGCACACAGTGAATTATTCCTGGCATCTGGTTCCTACTTCAGGA
>50CAN09
TATTATCACCATTGATTTATTTTGACCATTACATCTATGTTTTCAGGACATAAATGTTTA
ATAACCATTAATTGTATTTAACCAAGCCGATTGCATTATGACTATCCTCCCACAAACCTG
GCAGAGAACATAACGACCTGAAAAACCAAAGCCCACCGGTTTATGGCCTTAAAATGACCA
ATCATTCACACATATATACCAGGACCTAGCATCCCTACAAGTCCTAATATTAATTCGATA
AGAGCCGACCAACAAGTCCATAACTTAAGGCTTTCGACTCTTGAAGGTGAGGGACTATAA
TCGTGGGGGTAGCACACAGTGAATTATTCCTGGCATCTGGTTCCTACTTCAGGA
>66SEL02
TATTATCACCATTGATTTATTTTGACCATTACATCTATGTTTTGGGGACATATATGTTTA
ATAACCATTAATTGTATTTAACCAAGCCGGTTGCATTACGACTATCCTACCACAAACCTG
GAAGAGAGCATAACAACCTAAAAA-CCAAAGCCCACCGGTTTATGGCCTTAAAATGATTA
ATCATTCACACATATATACCAGGACCTAGCATCTCTACAAGTCCTAATATTAATTCGATA
AGAGCCGACCAACAAGTCCATAACTTAAGGCTTCCGACTCTTGAAGGTGAGGGACTATAA
TCGTGGGGGTAGCACACAGTGAATTATTCCTGGCATCTGGTTCCTACTTCAGGA
>77SEL15
TATTATCACCATTAATTTATTTTGACCATTACATCTATGTTTTCAGGACATACATGTTTA
ATAACCATTAATTGTATTTAACCAAGCCACTTGCATTATGACTATCCTACCATAAACCTG
GTAGAGAACATAACAACCTAAAAA-CCAAAGCCCACCGGTTTATGGCCTTAAGGTGATTA
TTCATTCACACATATATACCAGGACCTAGCATCCCTACAAGTCCTAATATTAACTCGATA
AGAGCCGACCAACAAGTCCATAACTTAAGGCTTTCGACTCTTGAAGGTGAGGGACTATAA
TCGTGGGGGTAGCACACAGTGAATTATTCCTGGCATCTGGTTCCTACTTCAGGA
>110SICME6
TATTATCACCATTAATTTATTTTGACCATTACATCTATGTTTTCAGGACATACATGTTTA
ATAACCATTAATTGTATTTAACCAAGCCGGTTGCATTATGACTATCCTACCACAAACCTG
GGAGAGAACATAACGACCTGAGAAACCAAAGCCCACCGGTTTATGGCCTTAAAATGACCA
ATCATTCACACATATATACCAGGACCTAGCATCCCTACAGGTCCTAATATTAACTCGATA
AGAGCCGACCAACAAGTCCATAACTTAAGGCTTTCGACTCTTGAAGGTGAGGGACTATGA
TTGTGGGGGTAGCACACAGTGAATTATTCCTGGCATCTGGTTCCTACTTCAGGA
>97MAD13
TATTATCACCATTAATTTATTTTGACCATTGCATCTATGTTTTCAGGACATACATGTTTA
ATAACCATTAATTGTATTTAACCAAGCTACTTGCATTATGACTATCCTACCATAAACCTG
GAAAAGAACATAACAACCTAAAAAACCAAAGCCCACCGGTTTATGGCCTTAAAATGATTA
TTCATTCACACATATATACCAGGACCTAGCATCCCTACAAGTCCTAATATTAATTCGATA
AGAGCCGACCAACAAGTCCATAACTTAAGGCTTTCGACTCTTGAAGGTGAGGGACTATAA
TTGTGGGGGTAGCACACAGTGAATTATTCCTGGCATCTGGTTCCTACTTCAGGA
>108SICME4
TATTATCACCATTGATTTATTTTGACCATTACATCTATGTTTTCAGGACATACATGTTTA
ATAACCATTAATTGTACTTAACCAAGCCGGTTGCATTATGACTATCCTTCCACAAACCTG
GCAGAGAACATAACGACCTGAAAAACCAAAGCCCACCGGTTTATGGCCTTAAAATGACCA
ATCATTCACACATATATACCAGGACCTAGCATCCCTACAAGTCCTAATATTAATTCGATA
AGAGCCGACCAACAAGTCCATAACTTAAGGCTTTCGACTCTTGAAGGTGAGGGACTATGA
TTGTGGGGGTAGCACACAGTGAATTATTCCTGGCATCTGGTTCCTACTTCAGGA
>42AZO23
TATTATCACCATTAATTTATTTTGACCATTACATCTATGTTTTAGGGACATATATGTTTA
ATAACCATTAATTGTATTTAACCAAGCCGGTTGCATTACGACTATCCTACCACAAACCTG
GGAGAGAACATAACAACCTAAAAA-CCAAAGCCCACCGGTTTATGGCCTTAAAATGATTA
ATCATTCACACATATATACCAGGACCTAGCATCTCTACAAGTCCTAATATTAATTCGATA
AGAGCCGACCAACAAGTCCATAACTTAAGGCTTCCGACTCTTGAAGGTGAGGGACTATAA
TCGTGGGGGTAGCACACAGTGAATTATTCCTGGCATCTGGTTCCTACTTCAGGA
>75SEL11
TATTATCACCATTAATTTATTTTGACCATTACATCTATGTTTTCAGGACATACATGTTTA
ATAACCATTAATTGTATTTAACCAAGCCGGTTGCATTATGACTATCCTACCACAAACCTG
GCAGAAAACATAACAACCTGAAAAACCAAAGCCCGCCGGTTTATGGCCTTAAAATGACCA
ATCATTCACACATATATACCAGGACCTAGCATCCCTACAAGTCCTAATATTAATTCGATA
AGAGCCGACCAACAAGTCCATAACTTAAGGCTTTCGACTCTTGAAGGTGAGGGACTATGA
TCGTGGGGGTAGCACACAGTGAATTATTCCTGGCATCTGGTTCCTACTTCAGGA
>95MAD11
TATTATCACCATTGATTTATTTTGACCATTACATCTATGTTTTAAGGACATACATGTTTA
ATAACCATTAATTGTATTTAACCAAGCCGATTGCATTATGACTATCCTACCACAAACCTG
GCAGAGAACATAACGGCCTGAAAAACCAAAGCCCACCGGTTTATGGCCTTAAAATGACCA
ATCATTCACACATATATACCAGGACCTAGCATCCCTACAAGTCCTAATATTAATTCGATA
AGAGCCGACCAACAAGTCCATAACTTAAGGCTTTCGACTCTTGAAGGTGAGGGACTATAA
TCGTGGGGGTAGCACACAGTGAATTATTCCTGGCATCTGGTTCCTACTTCAGGA
>100MAD16
TATTATCACCATTAATTTATTTTGACCATTACATCTATGTTTTCAGGACATACATGTTTA
ATAACCATTAATTGTATTTAACCAAGCCGATTGCATTATGACTATCCTACCACAAACCTG
GGAGAGAACACAACGATCTGAAAAACCAAAGCCCACCGGTTTATGGCCTTAAAATGACCA
ATCATTCACACATATATACCAGGACCTAGCATCCCTACAAGTCCTAATATTAATTCGATA
AGAGCCGACCAACAAGTCCATAACTTAAGGCTTTCGACTCTTGAAGGTGAGGGACTATGA
TCGTGGGGGTAGCACACAGTGAATTATTCCTGGCATCTGGTTCCTACTTCAGGA
>65SEL01
TATTATCACCATTAATTTATTTTGACCATTACATCTATGTTTTCAGGACATACATGTTTA
ATAACCATTAATTGTATTTAACCAAGCCACTTGCATTATGACTATCCTACCATAAACCTG
GTAGAGAACATAACGACCTAAAAAACCAAAGCCCACCGGTTTATGGCCTTAAGATGATTA
TTCATTCACACATATATACCAGGACCTAGCATCCCTACAAGTCCTAATATTAACTCGATA
AGAGCCGACCAACAAGTCCATAACTTAAGGCTTTCGACTCTTGAAGGTGAGGGACTATAA
TCGTGGGGGTAGCACACAGTGAATTATTCCTGGCATCTGGTTCCTACTTCAGGA
>46CAN05
TATTATCACCATTAATTTATTTTGACCATTGCATCTATGTTTTCAGGACATACATGTTTA
ATAACCATTAATTGTATTTAACCAAGCCAGTTGCATTATGACTATCCTACCATAAACCTG
GCGGAGAACATAACAACCTAAAAA-CCAAAGCCCACCGGTTTATGGCCTTAAAATGATTA
TTCATTCACACATATATACCAGGACCTAGCATCCCTACAAGTCCTAATATTAATTCGATA
AGAGCCGACCAACAAGTCCATAACTTAAGGCTTTCGACTCTTGAAGGTGAGGGACTATAA
TCGTGGGGGTAGCACACAGTGAATTATTCCTGGCATCTGGTTCCTACTTCAGGA
>103MAD19
TATTATCACCATTAATTTATTTTGACCATTACATCTATGTTTTCAGGACATACATGTTTA
ATAACCATTAATTGTATTTAACCAAGCCACTTGCATTATGACTATCCTACCATAAACCTG
GTAGAGAACATAACGACCTAAAAA-CCAAAGCCCACCGGTTTATGGCCTTAAGATGATTA
CTCATTCACACATATATACCAGGACCTAGCATCCCTACAAGTCCTAATATTAATTCGATA
AGAGCCGACCAACAAGTCCATAACTTAAGGCTTTCGACTCTTGAAGGTGAGGGACTATAA
TCGTGGGGGTAGCACACAGTGAATTATTCCTGGCATCTGGTTCCTACTTCAGGA
>11CYPJ2048
TATTATCACCATTAATTTATTTTGACCATTACATCTATGTTTTCAGGACATACATGTTTA
ATAACCATTAATTGTATTTAACCAAGCCGATTGCATTATGACTATCCTACCACAAACCTG
GGAGAGAACACAACGACCTGAAAAACCAAAGCCCACCGGTTTATGGCCTTAAAATGACCA
ATCATTCACACATATATACCAGGACCTAGCATCCCTACAAGTCCTAATATTAATTCGATA
AGAGCCGACCAACAAGTCCATAACTTAAGGCTTTCGACTCTTGAAGGTGAGGGACTATGA
TCGTGGGGGTAGCACACAGTGAATTATTCCTGGCATCTGGTTCCTACTTCAGGA
>142SICSR11
TATTATCACCATTAATTTATTTTGACCATTACATCTATGTTTTCAGGACATACATGTTTA
GTAACCATTAATTGTATTTAACCAAGCCGGTTGCATTATGACTATTCTACCACAAACCTG
GCAGAGAACATAACGACCTAAAAAACCAAAGCCCACCGGTTTATGGCCTTAAAATGATCA
ATCATTCACACATATATACCAGGACCTAGCATCCCTACAAGTCCTAATATTAATTCGATA
AGAGCCGACCAACAAGTCCATAACTTAAGGCTTTCGACTCTTGAAGGTGAGGGACTATGA
TCGTGGGGGTAGCACACAGTGAATTATTCCTGGCATCTGGTTCCTACTTCAGGA
>43CAN01
TATTATCACCATTAATTTATTTTGACCATTACATCTATGTTTTAGGGACATATATGTTTA
ATAACCATTAATTGTATTTAACCAAGCCGGTTGCATTACGACTATCCTACCACAAACCTG
GAAGAGAACATAACAATCTAAAAAACCAAAGCCCACCGGTTTATGGCCTTAAAATGATTA
ATCATTCACACATATATACCAGGACCTAGCATCTCTACAGGTCCTAATATTAATTCGATA
AGAGCCGACCAACAAGTCCATAACTTAAGGCTTCCGACTCTTGAAGGTGAGGGACTATAA
TCGTGGGGGTAGCACACAGTGAATTATTCCTGGCATCTGGTTCCTACTTCAGGA
>99MAD15
TATTATCACCATTAATTTATTTTGACCATTACATCTATGTTTTCAGGACATACATGTTTA
ATAACCATTAATTGTATTTAACCAAGCCGGTTGCATTATGGCTATCCTACCGCAAACCTG
GCAGAGAACATAACAACCTGAAAAACCAAAGCCCACCGGTTTATGGCCTTAAAATGACCA
ATCATTCACACATATATACCAGGACCTAGCATCCCTACAAGTCCTAATATTAATTCGATA
AGAGCCGACCAACAAGTCCATAACTTAAGGCTTTCGACTCTTGAAGGTGAGGGACTATGA
TCGTGGGGGTAGCACACAGTGAATTATTCCTGGCATCTGGTTCCTACTTCAGGA
>36AZO16
TATTATCACCATTAATTTATTTTGACCATTACATCTATGTTTTAGGGACATACATGTTTA
ATAACCATTAATTGTATTTAACCAAGCCGATTGCATTATGACTATCCTACCACAAACCTG
GAAGAGAACATAACGACCTGAAAAACCAAAGCCCACCGGTTTATGGCCTTAAAATGACCA
ATCATTCACACATATATACCAGGACCTAGCATCCCTACAAGTCCTAATATTAATTCGATA
AGAGCCGACCAACAAGTCCATAACTTAAGGCTTTCGACTCTTGAAGGTGAGGGACTATGA
TCGTGGGGGTAGCACACAGTGAATTATTCCTGGCATCTGGTTCCTACTTCAGGA
>94MAD10
TATTATCACCATTAATTTATTTTGACCATTACATCTATGTTTTAAGGACATATATGTTTA
ATAACCATTAATTGTATTTAACCAAGCCGGTTGCATTACGACTATCCTACCACAAACCTG
GAAGAAAACATAACAACCTAAAAAACCAAAGCCCACCGATTTATGGCCTTAAAATGATTA
ATCATTCACACATATATACCAGGACCTAGCATCTCTACAAGTCCTAATATTAATTCGATA
AGAGCCGACCAACAAGTCCATAACTTAAGGCTTCCGACTCTTGAAGGTGAGGGACTATAA
TCGTGGGGGTAGCACACAGTGAATTATTCCTGGCATCTGGTTCCTACTTCAGGA
>116SICME12
TATTATCACCATTAATTTATTTTGACCATTACATCTATGTTTTCAGGACATACATGTTTA
ATAACCATTAATTGTATTTAACCAAGCCAGTTGCATTATGACTATCCTACCACAAACCTG
GTAGAGAACATAACGATCTGAAAGACCAAAGCCCACCGGTTTATGGCCTTAAAATGACCA
ATCATTCACACATATATACCAGGACCTAGCATCTCTACAAGTCCTAATATTAATTCGATA
AGAGCCGACCAACAAGTCCATAACTTAAGGCTTTCGACTCTTGAAGGTGAGGGACTATGA
TCGTGGGGGTAGCACACAGTGAATTATTCCTGGCATCTGGTTCCTACTTCAGGA
>41AZO22
TATTATCACCATTAATTTATTTTGACCATTACATCTATGTTTTAAGGACATACATGTTTA
ATAACCATTAATTGTATTTAACCAAGCCGATTGCATTATGACTATCCTACCACAAACCTG
GAAGAGAACATAACGACCTGAAAAACCAAAGCCCACCGGTTTATGGCCTTAAAATGACCA
ATCATTCACACATATATACCAGGACCTAGCATCCCTACAAGTCCTAATATTAATTCGATA
AGAGCCGACCAACAAGTCCATAACTTAAGGCTTTCGACTCTTGAAGGTGAGGGACTATGA
TCGTGGGGGTAGCACACAGTGAATTATTCCTGGCATCTGGTTCCTACTTCAGGA
>140SICSR9
TATTATCACCATTAATTTATTTTGACCATTACATCTATGTTTTCAGGACATACATGTTTA
ATAACCATTAATTGTATTTAACCAAGCCGGTTGCATTATGACTATCCTGCCACAAACCTG
ACGAGGAACATAACGACCTGAAAAACCAAAGCCCACCGGTTTATGGCCTTAAAATGACCA
ATCATTCACACATATATACCAGGACCTAGCATCCCTACAAGTCCTAATATTAATTCGATA
AGAGCCGACCAACAAGTCCATAACTTAAGGCTTTCGACTCTTGAAGGTGAGGGACTATGA
TCGTGGGGGTAGCACACAGTGAATTATTCCTGGCATCTGGTTCCTACTTCAGGA
>59CAN20
TATTATCACCATTAATTTATTTTGACCATTACATCTATGTTTTCAGGACATACATGTTTA
ATAACCATTAATTGTATTTAACCAAGCCGGTTGCATTATGACTATCCTACCACAAACCTG
GCAGAGAACATAACAACCTGAAAAACCAAAGCCCACCGGTTTATGGCCTTAAAATGACCA
ATCATTCACACATATATACCAGGACCTAGCATCCCTACAAGTCCTAATATTAATTCGATA
AGAGCCGACCAACAAGTCCATAACTTAAGGCTTTCGACTCTTGAAGGTGAGGGACTATGA
TCGTGGGGGTAGCACACAGTGAATTATTCCTGGCATCTGGTTCCTACTTCAGGA
>45CAN04
TATTATCACCATTAATTTATTTTGACCATTACATCTATGTTTTAAGGACATACATGTTTA
ATAACCATTAATTGTATTTAACCAAGCCGATTGCATTATGACTATCCTACCACAAACCTG
GAAGAGAACATAACGACCTGAAAAACCAAAGCCCACCGGTTTATGGCCTTAAAATGACCA
ATCATTCACACATATATACCAGGACCTAGCATCCCTACAAGTCCTAATATTAATTCGATA
AGAGCCGACCAACAAGTCCATAACTTAAGGCTTTCGACTCTTGAAGGTGAGGGACTATGA
TCGTGGGGGTAGCACACAGTGAATTATTCCTGGCATCTGGTTCCTACTTCAGGA
>29AZO09
TATTATCACCATTAATTTATTTTGACCATTACATCTATGTTTTCAGGACATGCATGTTTA
ATAACCATTAATTGTATTTAACCAAGTCGGTTGCATTATGGCTATCCTACCACAAACCTG
GCAGAGAACATAACAACCTAAAAAACCAAAGCCCACCGGTTTATGGCCTTAAAATGACCA
ATCATTCACACATATATACCAGGACCTAGCATCCCTACAGGTCCTAATATTAATTCGATA
AGAGCCGACCAACAAGTCCATAACTTAAGGCTTTCGACTCTTGAAGGTGAGGGACTATGA
TCGTGGGGGTAGCACACAGTGAATTATTCCTGGCATCTGGTTCCTACTTCAGGA
>71SEL07
TATTATCACCATTAATTTATTTTGACCATTGCATCTATGTTTTCAGGACATACATGTTTA
ATAACCATTAATTGTATTTAACCAAGCAGGTTGCATTATGACTATCCTACCACAAACCTG
GCAGAGAACATAACGACCTGAGAAACCAAAGCCCACCGGTTTATGGCCTTAAAATGACCA
ATCATTCACACATATATACCAGGACCTAGCATCCCTACAAGTCCTAATATTAATTCGATA
AGAGCCGACCAACAAGTCCATAACTTAAGGCTTTCGACTCTTGAAGGTGAGGGACTATGA
TCGTGGGGGTAGCACACAGTGAATTATTCCTGGCATCTGGTTCCTACTTCAGGA
>88MAD04
TATTATCACCATTAATTTATTTTGACCATTACATCTATGTTTTAAGGACATACATGTTTA
ATAACCATTAATTGTATTTAACCAAGTCGGTTGCATTATGGCTATCCTCCCACAAACCTG
GCAGAGAACATAACAACCTAAAAAACCAAAGCCCACCGGTTTATGGCCTTAAAACGACCA
ATCATTCACACATATATACCAGGACCTAGCATCCCTACAAGTCCTAATATTAATTCGATA
AGAGCCGACCAACAAGTCCATAACTTAAGGCTTTCGACTCTTGAAGGTGAGGGACTATGA
TCGTGGGGGTAGCACACAGTGAATTATTCCTGGCATCTGGTTCCTACTTCAGGA
>33AZO13
TATTATCACCATTGATTTATTTTGACCATTACATCTATGTTTTAGGGACATATATGTTTA
ATAACCATTAATTGTATTTAACCAAGCCGGTTGCATTACGACTATCCTACCACAAACCTG
GAAGAGAACATAACAACCTAAAAA-CCAAAGCCCACCGGTTTATGGCCTTAAAATGATTA
ATCATTCACACATATATACCAGGACCTAGCATCTCTACAAGTCCTAATATTAATTCGATA
AGAGCCGACCAACAAGTCCATAACTTAAGGCTTCCGACTCTTGAAGGTGAGGGACTATAA
TCGTGGGGGTAGCACACAGTGAATTATTCCTGGCATCTGGTTCCTACTTCAGGA
>2GREC2293
TATTATCACCATTAATTTATTTTGACCATTACATCTATGTTTTCAGGACATACATGTTTA
ATAACCATTAATTGTATTTAACCAAGCCGGTTGCATTATGGCTATCCTACCACAAACCTG
GCAGAGAACATAACAACCTGAAAAACCAAAGCCCACCGGTTTATGGCCTTAAAATGATCA
ATCATTCACACATATATACCAGGACCTAACATCCCTACAAGTCCTAATATTAATTCGATA
AGAGCCGACCAACAAGTCCATAACTTAAGGCTTTCGACTCTTGAAGGTGAGGGACTATGA
TCGTGGGGGTAGCACACAGTGAATTATTCCTGGCATCTGGTTCCTACTTCAGGA
>139SICSR8
TATTATCACCATTAATTTATTTTGACCATTACATCTATGTTTTCAGGACATACATGTTTA
ATAACCATTAATTGTATTTAACCAAGCCGATTGCATTATGACTATCCTACCACAAACCTG
GGAGAGAACACAACGACCTGAAGAACCAAAGCCCACCGGTTTATGGCCTTAAAATGACCG
ATCATTCACACATATATACCAGGACCTAGCATCCCTACAAGTCCTAATATTAATTCGATA
AGAGCCGACCAACAAGTCCATAACTTAAGGCTTTCGACTCTTGAAGGTGAGGGACTATGA
TCGTGGGGGTAGCACACAGTGAATTATTCCTGGCATCTGGTTCCTACTTCAGGA
>146SICSR15
TATTATCACCATTAATTTATTTTGACCATTACATCTATGTTTTCAGGACATACATGTTTA
ATAACCATTAATTGTATTTAACCAAGCCGGTTGCATTATGACTATCCTACCACAAACCTG
GCAGAGAACATAACGACCTGAGAAACCAAAGCCCACCGGTTTATGGCCTTAAAATGACCA
ATCATTCACACATATATACCAGGACCTAGCATCCCTACAAGTCCTAATATTAATTCGATA
AGAGCCGACCAACAAGTCCATAACTTAAGGCTTTCGACTCTTGAAGGTGAGGGACTATGA
TCGTGGGGGTAGCACACAGTGAATTATTCCTGGCATCTGGTTCCTACTTCAGGA
>126SICRI9
TATTATCACCATTGATTTATTTTGACCATTACATCTATGTTTTCAGGACATACATGTTTA
ATAACCATTAATTGTACTTAACCAAGCCGGTTGCATTATGACTATCCTTCCACAAACCTG
GCAGAGAACATAACGACCTGAAAAACCAAAGCCCACCGGTTTATGGCCTTAAAATGACCA
ATCATTCACACATATATACCAGGACCTAGCATCCCTACAAGTCCTAATATTAATTCGATA
AGAGCCGACCAACAAGTCCATAACTTAAGGCTTTCGACTCTTGAAGGTGAGGGACTATGA
TTGTGGGGGTAGCACACAGTGAATTATTCCTGGCATCTGGTTCCTACTTCAGGA
>144SICSR13
TATTATCACCATTAATTTATTTTGACCATTACATCTATGTTTTCAGGACATACATGTTTA
ATAACCATTAATTGTATTTAACCAAGCCACTTGCATTATGACTATCCTACCATAAACCTG
GTAGAGAACATAGCGACCTAAAAA-CCAAAGCCCACCGGTTTATGGCCTTAAGATGATTA
TTCATTCACACATATATACCAGGACCTAGCATCCCTACAAGTCCTAATATTAACTCGATA
AGAGCCGACCAACAAGTCCATAACTTAAGGCTTTCGACTCTTGAAGGTGAGGGACTATAA
TCGTGGGGGTAGCACACAGTGAATTATTCCTGGCATCTGGTTCCTACTTCAGGA
>81SEL19
TATTATCACCATTAATTTATTTTGACCATTACATCTATGTTTTCAGGACATACATGTTTA
ATAACCATTAATTGTATTTAACCAAGCCGGTTGCATTATGACTATCCTACCACAAACCTG
GCAGAGAACATAACGACCTGGAAAACCAAAGCCCACCGGTTTATGGCCTTAAAATGACCA
ATCATTCACACATATATACCAGGACCTAGCATCCCTACAAGTCCTAATATTAATTCGATA
AGAGCCGACCAACAAGTCCATAACTTAAGGCTTTCGACTCTTGAAGGTGAGGGACTATGA
TTGTGGGGGTAGCACACAGTGAATTATTCCTGGCATCTGGTTCCTACTTCAGGA
>86MAD02
TATTATCACCATTAATTTATTTTGACCATTACATCTATGTTTTAGGGACATATATGTTTA
ATAACCATTAATTGCATTTAACCAAGCCGGTTGCATTACGACTATCCTACCACAAACCTG
GAAGAGAACATAATAATCTAAAGAACCAAAGCCCACCGGTTTATGGCCTTAAAATGATTA
ATCATTCACACATATATACCAGGACCTAGCATCTCTACAAGTCCTAATATTAATTCGATA
AGAGCCGACCAACAAGTCCATAACTTAAGGCTTCCGACTCTTGAAGGTGAGGGACTATAA
TCGTGGGGGTAGCACACAGTGAATTATTCCTGGCATCTGGTTCCTACTTCAGGA
>53CAN12
TATTATCACCATTAATTTATTTTGACCATTACATCTATGTTTTCAGGACATACATGTTTA
ATAACCATTAATTGTATTTAACCAAGCCGATTGCATTATGACTATCCTACCACAAACCTG
GGAGAGAACACAACGACCTGAAAAACCAAAGCCCACCGGTTTATGGCCTTAAAATGACCA
ATCATTCACACATATATACCAGGACCTAGCATCCCTACAAGTCCTAATATTAATTCGATA
AGAGCCGACCAACAAGTCCATAACTTAAGGCTTTCGACTCTTGAAGGTGAGGGACTATGA
TCGTGGGGGTAGCACACAGTGAATTATTCCTGGCATCTGGTTCCTACTTCAGGA
>48CAN07
TATTATCACCATTAATTTATTTTGACCATTACATCTATGTTTTAAGGACATATATGTTTA
ATAACCATTAATTGTATTTAACCAAGCCGATTGCATTATGACTATCCTACCACAAACCTG
GGAGAGAACATAATGACCTGAAAAACCAAAGCCCACCGGTTTATGGCCTTAAAATGACCA
ATCATTCACACATATATACCAGGACCTAGCATCCCTACAAGTCCTAATATTAATTCGATA
AGAGCCGACCAACAAGTCCATAACTTAAGGCTTTCGACTCTTGAAGGTGAGGGACTATGA
TCGTGGGGGTAGCACACAGTGAATTATTCCTGGCATCTGGTTCCTACTTCAGGA
>25AZO05
TATTATCACCATTAATTTATTTTGACCATTACATCTATGTTTTCAGGACATACATGTTTA
ATAACCATTAATTGTATTTAACCAAGCCAGTTGCATTATGACTATCCTACCACAAACCTG
GTAGAGAACATAACGATCTGAAAGACCAAAGCCCACCGGTTTATGGCCTTAAAATGACCA
ATCATTCACACATATATACCAGGACCTAGCATCTCTACAAGTCCTAATATTAATTCGATA
AGAGCCGACCAACAAGTCCATAACTTAAGGCTTTCGACTCTTGAAGGTGAGGGACTATGA
TCGTGGGGGTAGCACACAGTGAATTATTCCTGGCATCTGGTTCCTACTTCAGGA
>47CAN06
TATTATCACCATTAATTTATTTTGACCATTACATCTATGTTTTCAGGACATACATGTTTA
ATAACCATTAATTGTATTTAACCAAGCCGGTTGCATTATGGCTATCCTACCACAAACCTG
GCAGAGAACATAACAACCTGAAAAACCAAAGCCCACCGGTTTATGGCCTTAAAATGACCA
ATCATTCACACATATATACCAGGACCTAGCATCCCTACAAGTCCTAATATTAATTCGATA
AGAGCCGACCAACAAGTCCATAACTTAAGGCTTTCGACTCTTGAAGGTGAGGGACTATGA
TCGTGGGGGTAGCACACAGTGAATTATTCCTGGCATCTGGTTCCTACTTCAGGA
>84SEL25
TATTATCACCATTAATTTATTTTGACCATTACATCTATGTTTTCAGGACATACATGTTTA
ATAACCATTAATTGTATTTAACCAAGCCGGTTGCATTATGACTATCCTACCACAAACTTG
GCAGAGAACATAACGACCTGAAAAACCAAAGCCCACCGGTTTATGGCCTTAAAATGACCA
ATCATTCACACATATATACCAGGACCTAGCATCCCTACAAGTCCTAATATTAATTCGATA
AGAGCCGACCAACAAGTCCATAACTTAAGGCTTTCGACTCTTGAAGGTGAGGGACTATGA
TTGTGGGGGTAGCACACAGTGAATTATTCCTGGCATCTGGTTCCTACTTCAGGA
>4GREC2303
TATTATCACCATTAATTTATTTTGACCATTACATCTATGTTTTAGGGACATATATGTTTA
ATAACCATTAATTGTATTTAACCAAGCCGGTTGCATTACGACTATCCTACCACAAACCTG
GAAGAGAACATAACAACCTAGAAAACCAAAGCCCACCGGTTTATGGCCTTAAAATGATCA
ATCATTCACACATATATACCAGGACCTAGCATCTCTACAAGTCCTAATATTAATTCGATA
AGAGCCGACCAACAAGTCCATAACTTAAGGCTTCCGACTCTTGAAGGTGAGGGACTATAA
TCGTGGGGGTAGCACACGGTGAATTATTCCTGGCATCTGGTTCCTACTTCAGGA
>68SEL04
TATTATCACCATTAATTTATTTTGACCATTACATCTATGTTTTCAGGACATACATGTTTA
ATAACCATTAATTGTATTTAACCAAGCCGGTTGCATTATGACTATCCTACCACAAACCTG
GCAGAGAACATAACAACCTGAGAAACCAAAGCCCACCGGTTTATGGCCTTAAAATGACCA
ATCATTCACACATATATACCAGGACCTAGCATCCCTACAAGTCCTAATATTAATTCGATA
AGAGCCGACCAACAAGTCCATAACTTAAGGCTTTCGACTCTTGAAGGTGAGGGACTATGA
TCGTGGGGGTAGCACACAGTGAATTATTCCTGGCATCTGGTTCCTACTTCAGGA
