# Supplementary material for: Genetic hypervariability of a Northeastern Atlantic venomous rockfish
Source: PeerJ. 2021 Jul 12;9:e11730. doi: 10.7717/peerj.11730 (PMC8280884; doi:10.7717/peerj.11730)
Supplement: Supplemental Information 5 [file peerj-09-11730-s005.fasta]

>1GREC2292A
TTTTCTGTCCTAAAATGTCCTTTAGAATCGTTTAATGTTTGTGTAAAYGCACCGTAAAGC
ATGATAAGGCTCTGATACGTTAGATTATGTGGTTTGTGGCGGCGGATGGCTGTTTTATGT
GACAAAATGAAGCGTAGTAGTGAAGCTCCGGTGGATGGTGTTCTGGTRTCGGGGAGCAGC
TAGCAGCAGCTAGCCGTTAGCAGGCCGTGCATGTGTTCACTCAGCAGCTCTGGKTCACCG
GAGCAGCCGGTAACATTSATATACAAAGCTYCGTGTTCGTGTAGTTTAATGTGAAGTAAA
GCTAGTTACTAGTGTTTGYCRSGTAAAGCTCTTYAGCAGTG-------------------
---------------TTATCATCTAGCTAACTG-AGCTAGTCGTGACTTCTTCTAGCTAG
CTGCAGGGTGGATGTGAGGACTCAGTCTGGTGTCTTTATGGCGGGTTGTTCTGTCTTCGT
GAAGACATT----------AATGCCCGAAACTGTCCGCTGTTATCGG
>99MAD09
TTTTCTGTCCTAAAATGTCCTTTAGAATCGTTTAATGTTTGTGTAAATGCACCGTAAAGC
ATGATAAGGCTCTGATACGTTAGATTATGTGGTTTGTGGCGGCGGATGGCTGTTTTATGT
GACAAAATGAAGCGTAGTAGTGAAGCTCCGGTGGATGGTGTTCTGGTGTCGGGGAGCAGC
TAGCAGCAGCTAGCCGTTAGCAGGCCGTGCATGTGTTCACWCAGCAGCTCTGGTTCACCG
GAGCAGCCGGTAACATTCATATACAAAGCTCCGTGTTCGTGTAGTTTAATGTGAAGTAAA
GCTAGTTACTAGTGTTTGCCGGGTAAAGCTCTTTAGCAGTGTTACAGTAGA---------
-GGAGAATGCCAGTTATATCAGCTAGCTAACTGCAGCTAGCCGTGACTGCTTCCAGCTAG
CTGCAGGGTGGATGTGAGGACTCAGTCTGGTGTCTTTATGGCGGGTTGTTCTGTCTTCGT
GAGGACATT----------AATGCCCGAAACTGTCCGCTGTTATCGG
>51CAN10
TTTTCTGTCCTAAA-TGTCYTTTAGAATCGTTTAATGTTTGTGTAAAYGCACCGTAAAGC
ATGATAAGGCTCTGATACGTTAGATTATGTGGTTTRTRGCGGCGGATGGCTGTTTTATGT
GACAAAATGARGCGTAGTAGTGAAGCTCCGGTGGATGGTGTTCTGGTRTCGGGGAGCAGC
TAGCAGCAGYTAGCCGTTAGCAGGCCGTGCATGTGTTCACWCAGCAGCTCTGGTTCACCG
GAGCAGCCGGTAACATTCATATACAAAGCTCCGTGTTYGTGTAGTTTAATGTGAAGTAAA
GCTAGTTACTAGTGTTTGCCRSGTAAAGCTCTTKAGCAGTGTTACAGTAGA---------
-GGAGAMTGCCAGTTATRTCAGCTAGCTAACTGCAGCTAGCCGTGACTGCTTCYAGCTAG
CTGCAGGGTGGATGTGAGGACTCAGTCTGGTGTCTTTATGGCGGGTTGTTCTGTCTTCGT
GAGGACATT----------AATGCCCGAAAMTGTCCGCTGTTATCGG
>96MAD07
TTTTCTGTCCTAAAATGTCYTTTAGAATCGTTTAATGTTTGTGTAAAYGCACCGTAAAGC
ATGATAAGGCTCTGATACGTTAGATTATGTGGTTTRTRGCGGCGGATGGCTGTTTTATGT
GACAAAATGARGCGTAGTAGTGAAGCTCCGGTGGATGGTGTTCTGGTRTCGGGGAGCAGC
TAGCAGCAGYTAGCCGTTAGCAGGCCGTGCATGTGTTCACWCAGCAGCTCTGGTTCACCG
GAGCAGCCGGTAACATTCATATACAAAGCTCCGTGTTYGTGTAGTTTAATGTGAAGTAAA
GCTAGTTACTAGTGTTTRCCRGGKAAAGCTCTTYAGCAGTGTTACAGTAGA---------
-GGAGAMWGCCAGTTATRTCAGCTAGCTAACWGCAGCTAGCCGTGACTGCTTCYAGCTAG
CTGCAGGGTGGATGTGAGGACTCAGTMTGGTGTCTTTATGGCGGTTTGTTCTGTCTTCGT
GAGKACATT----------AATGCCCGAAAATGTCCRCTGTTATCGG
>15CYPJ2065
TTTTCTGTCCTAAAATGTCCTTTAGAATCGTTTAATGTTTGTGTAAATGCACCGTAAAGC
ATGATAAGGCTCTGATACGTTAGATTATGTGGYTTGTGGCGGCGGATGGCWGTTTTATGT
GACAAAATGRAGCGTAGTAGTGAAGCTCCGGTGGATGGTGTTCTGGTRTCGGGGAGCAGC
TAGCAGCAGCTAGCCGTTAGCAGGCCGTGCATGTGTTCACACAGCAGCTCTGGTTCACCG
GAGCAGCCGGTAACATTGATATACAAAGCTTCGTGTTCGTGTAGTTTAATGTGAAGTAAA
GCTAGTTACTAGTGTTWRCCRSGTAAAGCTCTTTAGCAGTGTTACAGYAGA---------
-GGAGAATGCCAGTTATATCAGCTAGCTAACWGCAGCTAGCCGTGACTGCTTCCAGCTAG
CTGCAGGGTGGATGTGAGGACTCAGTCTGGTGTCTTTATGGCGGGTTGTTCTGTCTTCGT
GAGGACATT----------AATGCCCGAAACTGTCCGCTGTTATCGG
>31AZO12
TTTTCTGTCCTAAAATGTCCTTTAGAATCGTTTAATGTTTGTGTAAAYGCACCGTAAAGC
ATGATAAGGCTCTGATACGTTAGATTATGTGGTTTRTGGCGGCGGATGGCTGTTTTATGT
GACAAAATGARGCGTAGTAGTGAAGCTCCGGTGGATGGTGTTCTGGTRTCGGGGAGCAGC
TAGCAGCAGYTAGCCGTTAGCAGGCCGTGCATGTGTTCACWCAGCAGCTCTGGTTCACCG
GAGCAGCCGGTAACATTCATATACAAAGCTCCGTGTTTGTGTAGTTTAATGTGAAGTAAA
GCTAGTTACTAGTGTTTGCCRSGTAAAGCTCTTKAGCAGTGTTACAGTAGA---------
-GGAGAMWGCCAGTTATRTCAGCTAGCTAACTGCAGCTAGCCGTGACTGCTTCYAGCTAG
CTGCAGGGTGGATGTGAGGACTCAGTCTGGTGTCTTTATGGCGGKTTGTTCTGTCTTCGT
GAGGACATT----------AATGCCCGAAAMTGTCCRCTRTTATCGG
>29AZO10
TTTTCTGTCCTAAAATGTCYTTTAGAAYYGTTTAATGTTTGTGTWAAYGCACYGTAAAGC
ATGATAAGGCTCTGATACSTTAGATTATGTGGTTTATAGCGGCGGATGGCTGTTTWATGT
GACAAAATGARGCGTAGTAGTGAAGCTCCGGTGGATGGTGTTCTGGTATCGGGGAGCAGC
TAGCAGCAGCTAGCCGTTAGCAGGCCGTGCATGTGTTCACACAGCAGCTCTGGGTCACCG
GAGCAGCCGGTAACATTSATATACAAAGCTYCRTGTTCGTGTARTTTAATGTGAAGTAAA
GCTAGTTAYTAGTGTTTKYCASGTAAAGCTCTTMAGCAGTGTTACAGYAGA---------
-GGAGAATGCCAGKTATATCAGCTAGCTAACMGCAGCTAGCCGTGACTGCTTSYAGCTAG
CTGCAGGGTGGATGTGAGGACTCAGTCTGGTGTCTTTATGGCGGKTTGTTCTGTCTTCRT
GAGGACATT----------AATGCCCGAAACTGTCCGCTGTTATCGG
>115SICRI3
TTTTCTGTCCTAAAATGTCCTTTAGAATCGTTTAATGTTTGTGTAAATGCACCGTAAAGC
ATGATAAGGCTCTGATACGTTAGATTATGTGGYTTGTGGCGGCGGATGGCTGTTTTATGT
GACAAAATGGAGCGTAGTAGTGAAGCTCCGGTGGATGGTGTTCTGGTATCGGGGAGCAGC
TAGCAGCAGCTAGCCGTTAGCAGGCCGTGCATGTGTTCACACAGCAGCTCTGGKTCACCG
GAGCAGCCGGTAACATTGATATACAAAGCTCCGTGTTCGTGTAGTTTAATGTGAAGTAAA
GCTAGTTACTAGTGTTTRCCGGGTAAAGCTCTTTAGCAGTGTTACAGYAGA---------
-GGAGAATGCCAGTTATATCAGCTAGCTAACAGCAGCTAGCCGTGACTGCTTCCAGCTAG
CTGCAGGGTGGATGTGAGGACTCAGGCTGGTGTCTTTATGGCGGGTTGTTCTGTCTTCGT
GAGGACATT----------AATGCCCGAAACTGTCCGCTGTTATCGG
>52CAN11
TTTTCTGTCCTAAA-TGTCCTTTAGAATCGTTKAATGTTTGTGTAAATGCACCGTAMAGC
ATGATAAGGCTCTGATACGTTAGATTATGTGGYTTGTGGCGGCGGATGGCTGTTTTATGT
GACAAAATGRAGCGTAGTAKTGAAGCTCCGGTGGATGGTGTTCTGGTGTCGGGGAGCAGC
TAGCAKCAGCTAGCCGTTAGCAGGCCGTGCATGTGTTCACWCAGCAGCTCTGGKTSACCG
GAKCAGCCGGTAACATTSATATACAAAGCTYCGTGTTCGTGTAGTTTAATGTGAAGTAAM
GMTAGKTACTAGTGTTTRCCRGGKAAAGCTCTTYAGCAGTGTTACAGTAGA---------
-GGAGAATGCCAGKTATATCAGCTAGCTAACTGCAGCTAGCCGTGACTKCTTCYAGCTAG
CTGCAGGGTGGATGTGAGGACTCAGACTGGTGTCTTTAWGGCGGGTTGTTCTGTCTTCGT
GAGGACATT----------AATGCCCGAAACTGTCCGCTGTTATCGG
>9CYPJ1938
TTTTCTGTCCTAAA-TGTCYTTTAGAAYCGTTTAATGTTTGTGTAACYGCACCGTAAAGC
ATGATAAGGCTCTGATACGTTAGATTATGTGGTTTRTGGCGGCGGATGGCTGTTTAATGT
GACAAAMTGAAGCGTAGTAGTGAAGCTCCGGTGGATGGTGTTCTGGTRTCGGGGAGCAGC
TAGCAGCAGYTAGCCGTTAGCAGGCCGTGCATGTGTTCACWCAGCAGCTCTGGKTCACCG
GAGCAGCCGGTAACATTCATATACAAAGCTCCRTGTTYGTGTAGTTTAATGTGAAGTAAA
GCTAGTTAYTAGTGTTTKCCRGGTAAAGCTCTTWAGCAGTGTTACAGYAGA---------
-GGAGAATGCCAGTTATATCAGCTAGCTAACTGCAGCTAGCCGTGACTGCTTCCAGCTAG
CTGCAGGGTGGATGTGAGGACTCAGTCTGGTGTCTTTATGGCGGKTTGTTCTGTCTTCGT
GAGGACATT----------AATGCCCGAAACTGTCCGCTGTTATCGG
>69SEL04
TTTTCTGTCCTAAAATGTCCTTTAGAATCGTTTAATGTTTGTGTAAATGCACCGTAAAGC
ATGATAAGGCTCTGATACSTTAGATTATGTGGTTTRTRGCRGCGGATGGCTGTTTTATGT
GACAAAATGARGCGTAGTAGTGAAGCTCCGGTGGATGGTGTTCTGGTRTCGGGGAGCAGC
TAGCAGCAGYTAGCCGTTAGCAGGCCGTGCATGTGTTCACACAGCAGCTCTGGKTCACCG
GAGCAGCCGGTAACATTSRTATACAAAGCTYCGTGTTCGTGTARTTTAATGTGAAGTAAA
GCTAGTTACTAGTGTTTGYCRSGTAAAGCTCTTYAGCAGTGTTACAGTAGA---------
-GGAGAATGCCAGTTATATCAGCTAGCTAACTGCAGCTAGCCGTGACTGCTTCCAGCTAG
CTGCAGGGTGGATGTGAGGACTCAGTCTGGTGTCTTTATGGCGGGTTGTTCTGTCTTCRT
GAGGACATT----------AATGCCCGAAACTGTCCGCTGTTATCGG
>95MAD06
TTTTCTGTCCTAAAATGTCCTTTAGAATCGTTTAATGTTTGTGTAAAYGCACCGTAAMGC
ATGATAAGGCTCTGATACGTTAGATTATGTGGTTTRTGGCGGCGGATGGCTGTTTTATGT
GACAAAATGAAGCGTAGTAGTGAAGCTCCGGTGGATGGTGTTCTGGTGTCGGGGAGCAGC
TAGCAGCAGCTAGCCGTTAGCAGGCCGTGCATGTGTTCACTCAGCAGCTCTGGTTCACCG
GAGCAGCCGGTAACATTCATATACAAAGCTCCGTGTTYGTGTAGTTTAATGTGAAGTAAA
GCTAGTTACTAGTGTTTGCCACGTAAAGCTCTTYAGCRGTRTTACAGTAGA---------
-GGAGAMTGYCAGTTATATCAGCTAGCTAACWGCAGCTAGCCGTGACTGCTTCYAGCTAG
YTGCAGGGTGGATGTGAGGACTCAGTCTGGTGTCTTTATGGCGGGTTGTTCTGTCTTCGT
GAGGACATT----------AATGCCCGAAACTGTCCGCTGTTATCGG
>7GRED3004
TTTTCTGTCCTAAAATGTCCTTTAGAATCGTTTAATGTTTGTGTAAMYGCACCGTAAAGC
ATGATAAGGCTCTGATACGTTAGATTATGTGGTTTGTGGCGGCGGATGGCTGTTTTATGT
GACAAAATGAAGCGTAGTAGTGAAGCTCCGGTGGATGGTGTTCTGGTGTCGGGGAGCAGC
TAGCAGCAGCTAGCCGTTAGCAGGCCGTGCATGTGTTCACTCAGCAGCTCTGSTTCACCG
GAGCAGCCGGTAACATTCATATACAAAGCTCCGTGTTCGTGTAGTTTAATGTGAAGTAAA
GCTAGTTACTAGTGTTTGCCGGGTAAAGCTCTTYAGCAGTGTTACAGTAGA---------
-GGAGAATGCCAGTTATATCAGCTAGCTAACTGCAGCTAGCCGTGACTGCTTCYAGCTAG
CTGCAGGGTGGATGTGAGGACTCAGTCTGGTGTCTTTATGGCGGKTTGTTCTGTCTTCGT
GAGGACATT----------AATGCCCGAAACTGTCCGCTGTTATCGG
>41AZO20
TTTTCTGTCCTAAAATGTCYTTTAGAATCGTTTAATGTTTGTGTAAAYGCACCGTAAAGC
ATGATAAGGCTCTGATACGTTAGATTATGTGGTTTRTGGCGGCGGATGGCTGTTTTATGT
GACAAAATGARGCGTAGTAGTGAAGCTCCGGTGGATGGTGTTCTGGTGTCGGGGAGCAGC
TAGCAGCAGCTAGCCGTTAGCAGGCCGTGCATGTGTTCACACAGCAGCTCTGGKTCACCG
GAGCAGCCGGTAACATTCATATACAAAGCTCCGTGTTYGTGTAGTTTAATGTGAAGTAAA
GCTAGTTMYTAGTGTWTGCCRSGTAAAGCTCTTYAGCAGTGTTACAGYAGA---------
-GGAGAMTGYCAGTTATATCAGCTAGCTAACTGCAGCTAGCCGTGACTGCTTCYAGCTAG
CTGCAGGGTGGATGTGAGGACTCAGTMTGGTGTCTTTATGGCGGKTTGTTCTGTCTTCRT
GAGGACATY----------AATGCCCGAAAYTGTCCRCTGTTATCGG
>22AZO02
TTTTCTGTCCTAAAATGTCCTTTAGAATCGTTTAATGTTTGTGTAAAYGCACCGTAAAGC
ATGATAAGGCTCTGATACGTTAGATTATGTGGTTTGTGGCGGCGGATGGCTGTTTTATGT
GACAAAATGAAGCGTAGTAGTGAAGCTCCGGTGGATGGTGTTCTGGTGTCGGGGAGCAGC
TAGCAGCAGCTAGCCGTTAGCAGGCCGTGCATGTGTTCACWCAGCAGCTCTGSTTCACCG
GAGCAGCCGGTAACATTCATATACAAAGCTCCGTGTTYGTGTAGTTTAATGTGAAGTAAA
GCTAGTTACTAGTGTTTGCCGGGTAAAGCTCTTYAGCAGTGTTACAGTAGA---------
-GGAGAATGCCAGTTATATCAGCTAGCTAACTGCAGCTAGCCGTGACTGCTTCYAGCTAG
CTGCAGGGTGGATGTGAGGACTCAGTMTGGTGTCTTTATGGCGGKTTGTTCTGTCTTCGT
GAGGACATT----------AATGCCCGAAACTGTCCGCTGTTATCGG
>6GREC2304
TTTTCTGTCCTAAAATGTCCTTTAGAATCGTTTAATGTTTGTGTAAACGCACCGTAAAGC
ATGATAAGGCTCTGATACGTTAGATTATGTGGTTTGTGGCGGCGGATGGCTGTTTTATGT
GACAAAATGAAGCGTAGTAGTGAAGCTCCGGTGGATGGTGTTCTGGTATCGGGGAGCAGC
TAGCAGCAGCTAGCCGTTAGCAGGCCGTGCATGTGTTCACTCAGCAGCTCTGGGTCACCG
GAGCAGCCGGTAACATTGATATACAAAGCTTCGTGTTCGTGTAGTTTAATGTGAAGTAAA
GCTAGTTACTAGTGTTTGTCACGTAAAGCTCTTCAGCAG---------AG----------
-G-AGACAGTCAGTTATATCAGCTAGCTAACTGCAGCTAGTCGTGACTTCTTCTAGCTAG
CTGCAGGGTGGATGTGAGGACTCAGTCTGGTGTCTTTATGGCGGGTTGTTCTGTCTTCGT
GAAGACATT----------AATGCCCGAAACTGTCCGCTGTTATCGG
>73SEL06B
TTTTCTGTCCTAAAATGTCCTTTAGAATCGTTTAATGTTTGTGTAAACGCACCGTAAAGC
ATGATAAGGCTCTGATACGTTAGATTATGTGGTTTGTGGCGGCGGATGGCTGTTTTATGT
GACAAAATGARGCGTAGTAGTGAAGCTCCGGTGGATGGTGTTCTGGTATCGGGGAGYAGC
TAGCAGCAGYTAGCCGTTAGCAGGCCGTGCATGTGTTCACWCAGCAGCTCTGGKTCACCG
GAGCAGCCGGTAACATTSATATACAAAGCTYCGTGTTYGTGTAGTTTAATGTGAAGTAAA
GCTAGTTACTAGTGTTTGYCACGTAAAGCTCTTCAGCRGTATTAGAGTAG----------
AGGAGACAGCCAGTTATATCAGCTAGCTAACAGCAGCTAGCCGTGACTTCTTCTAACTAG
CTGCAGGGTGGATGTGAGGACTCATTCTGGTGTCTTTATGGCGGGTTGTCCCGACTTCGT
GAGGACATA----------AATGCCCGAAACTGTCCGCTGTTATCGG
>62CAN20A
TTTTCTGTCCTAAAATGTCCTTTAGAATCGTTTAATGTTTGTGTAAAYGCACCGTAAAGC
ATGATAAGGCTCTGATACGTTAGATTATGTGGTTTGTGGCGGCGGATGGCTGTTTTATGT
GACAAAATGAAGCGTAGTAGTGAAGCTCCGGTGGATGGTGTTCTGGTRTCGGGGAGCAGC
TAGCAGCAGCTAGCCGTTAGCAGGCCGTGCATGTGTTCACWCAGCAGCTCTGGKTCACCG
GAGCAGCCGGTAACATTSATATACAAAGCTYCGTGTTCGTGTAGTTTAATGTGAAGTAAA
GCTAGTTACTAGTGTTTGYCRSGTAAAGCTCTTYAGCAG---------------------
AGGAGACAGTCAGTTATATCAGCTAGCTAACTGCAGCTAGCCGTGACTTCTTCTAGCTAG
CTGCAGGGTGGATGTGAGGACTCAGTCTGGTGTCTTTATGGCGGGTTGTTCTGTCTTCGT
GAKGACATT----------AATGCCCGAAACTGTCCGCTGTTATCGG
>101MAD11A
TTTTCTGTCCTAAAATGTCCTTTAGAATCGTTTAATGTTTGTGTAAATGCACCGTAAAGC
ATGATAAGGCTCTGATACGTTAGATTATGTGGYTTGTGGCGGCGGATGGCTGTTTTATGT
GACAAAATGRAGCGTAGTAGTGAAGCTCCGGTGGATGGTGTTCTGGTRTCGGGGAGCAGC
TAGCMGCAGCTAGCCGTTAGCAGGCCGTGCATGTGTTCACTCAGCAGCTCTGGGTCACCG
GAGCAGCCGGTAACATTGATATACAAAGCTGCGTGTTCGTGTAGTTTAATGTGAAGTAAA
GCTAGTTACTAGTGTTRGCCACGTAAAGCTCTTAAGCAGGG-------------------
-GTAGARYGSCAGTTATATCAGCTAGCTAACTGCAGCTAGCCGTGACTRCTTCTAGCTAG
CTGCAGGGTGGATGTGAGGACTCAGTCTGGTGTCTTTATGGCGGTTTGTTCTGTCTTCGT
GAAGACATTTGAGGACATTAATGCCCGAAACTGTCCGCTGTTATCGG
>105MAD14
TTTTCTGTCCTAAAATGTCCTTTAGAATCGTTTAATGTTTGTGTAAATGCACCGTAAAGC
ATGATAAGGCTCTGATACGTTAGATTATGTGGTTTGTGGCGGCGGATGGCTGTTTTATGT
GACAAAATGAAGCGTAGTAGTGAAGCTCCGGTGGATGGTGTTCTGGTGTCGGGGAGCAGC
TAGCAGCAGCTAGCCGTTAGCAGGCCGTGCATGTGTTCACWCAGCAGCTCTGGTTCACCG
GAGCAGCCGGTAACATTCATATACAAAGCTCCGTGTTCGTGTAGTTTAATGTGAAGTAAA
GCTAGTTACTAGTGTTTGCCGGGTAAAGCTCTTTAGCAGTGTTACAGTAGA---------
-GGAGAATGCCAGTTATATCAGCTAGCTAACTGCAGCTAGCCGTGACTGCTTCCAGCTAG
CTGCAGGGTGGATGTGAGGACTCAGTMTGGTGTCTTTATGGCGGTTTGTTCTGTCTTCGT
GAGGACATT----------AATGCCCGAAACTGTCCGCTGTTATCGG
>16CYPJ2066
TTTTCTGTCCTAAAATGTCCTTTAGAATCGTTTAATGTTTGTGTAAATGCACCGTAAAGC
ATGATAAGGCTCTGATACGTTAGATTATGTGGTTTGTGGCGRCGSATGGCWGTTTTATGT
GACAAAATGAASCGTAGTAGTGAAGCTCCGGTGGATGGTGTTCTGGTRTCGGGGAGCAGC
TAGCAGCAGCTAGCCGTTAGCAGGCCGTGCATGTGTTCACTCAGCAGCTCTGSTTCACCG
GAGCAGCCGGTAACATTCATATACAAAGCTCCGTGTTYGTGTAGTTTAATGTGAAGTAAA
GCTAGTTACTAGTGTTTGCCGGGTAAAGCTCTTYAGCAGTGTTACAGTAGA---------
-GGAGAATGCCAGTTATATCAGCTAGCTAACWGCAGCTAGCCGTGACTGCTTCYAGCTAG
CTGCAGGGTGGATGTGAGGACTCAGTCTGGTGTCTTTATGGCGGGTTGTTCTGTCTTCGT
GAGGACATT----------AATGCCCGAAACTGTCCGCTGTTATCGG
>113SICME9
TTTTCTGTCCTAAA-TGTCTTTTAGAATCGTTTAATGTTTGTGTAAATGCACTGTAAAGC
ATGATAAGGCTCTGATACGTTAGATTATGTGGTTTATGGCGGCGGATGGYWGTTTTATGT
GACAAAATGAGGCGTAGTAGTGAAGCTCCGGTGGATGGTGTTCTGGTATCGGGGAGCAGC
TAGCAGCAGCTAGCCGTTAGCAGGCCGTGCATGTGTTCACTCAGCAGCTCTGGTTCACCG
GAGCAGCCGGAAACATTTATATACAAAGCTCCGTGTTCGTGTAGTTTAATGTGAAGTAAA
GCTAGTTACTAGTGTTTGCCGGGTAAAGCTCTTTAGCAGTGTTACAGTARA---------
-GGAGAATGCCAGTTATATCAGCTAGCTAACTGCAGCTAGCCGTGACTGCTTCCAGCTAG
CTGCAGGGTGGATGTGAGGACTCAGTCTGGTGTCTTTATGGCGGTTTGTTCTGTCTTCGT
GAGGACATT----------AATGCCCGAAAATGTCCGCTGTTATCGG
>116SICRI4
TTTTCTGTCCTAAAATGTCCTTTAGAATCGTTTAATGTTTGTGTAAATGCACCGTAAAGC
ATGATAAGGCTCTGATACGTTAGATTATGTGGTTTGTGGCGGCGGATGGYTGTTTTATGT
GACAAAATGAAGCGTAGTAGTGAAGCTCCGGTGGATGGTGTTCTGGTRTCGGGGAGCAGC
TAGCAGCAGCTAGCCGTTAGCAGGCCGTGCATGTGTTCACTCAGCAGCTCTGGTTCACCG
GAGCAGCCGGTAAYATTCATATACAAAGCTCCGTGTTCGTGTAGTTTAATGTGAAGTAAA
GCTAGTTACTAGTGTTTGCCGGGTAAAGCTCTTTAGCAGTGTTACAGTAGA---------
-GGAGAATGCCAGTTATATCAGCTAGCTAACTGCAGCTAGCCGTGACTGCTTCYAGCTAG
CTGCAGGGTGGATGTGAGGACTCAGTCTGGTGTCTTTATGGCGGGTTGTTCTGTCTTCGT
GAGGACATT----------AATGCCCGAAACTGTCCGCTGTTATCGG
>44CAN03
TTTTCTGTCCTAAAATGTCCTTTAGAATCGTTTAATGTTTGTGTAAATGCACCGTAAAGC
ATGATAAGGCTCTGATACGTTAGATTATGTGGTTTGTGGCGGCGGATGGCTGTTTTATGT
GACAAAATGAAGCGTAGTAGTGAAGCTCCGGTGGATGGTGTTCTGGTGTCGGGGAGCAGC
TAGCAGCAGCTAGCCGTTAGCAGGCCGTGCATGTGTTCACACAGCAGCTCTGGTTCACCG
GAGCAGCCGGTAACATTCATATACAAAGCTCCGTGTTCGTGTAGTTTAATGTGAAGTAAA
GCTAGTTACTAGTGTTTGCCGGGTAAAGCTCTTTAGCAGTGTTACAGTAGA---------
-GGAGAATGCCAGTTATATCAGCTAGCTAACTGCAGCTAGCCGTGACTGCTTCCAGCTAG
CTGCAGGGTGGATGTGAGGACTCAGTMTGGTGTCTTTATGGCGGTTTGTTCTGTCTTCGT
GAGGACATT----------AATGCCCGAAACTGTCCGCTGTTATCGG
>107MAD16
TTTTCTGTCCTAAAATGTCCTTTAGAATCGTTTAATGTTTGTGTAAATGCACCGTAAAGC
ATGATAAGGCTCTGATACGTTAGATTATGTGGTTTGTGGCGGCGGATGGCTGTTTTATGT
GACAAAATGAAGCGTAGTAGTGAAGCTCCGGTGGATGGTGTTCTGGTGTCGGGGAGCAGC
TAGCAGCAGCTAGCCGTTAGCAGGCCGTGCATGTGTTCACWCAGCAGCTCTGGTTCACCG
GAGCAGCCGGTAACATTCATATACAAAGCTCCGTGTTCGTGTAGTTTAATGTGAAGTAAA
GCTAGTTACTAGTGTTTGCCGGGTAAAGCTCTTTAGCAGTGTTACAGTAGA---------
-GGAGAATGCCAGTTATATCAGCTAGCTAACTGCAGCTAGCCGTGACTGCTTCCAGCTAG
CTGCAGGGTGGATGTGAGGACTCAGTCTGGTGTCTTTATGGCGGKTTGTTCTGTCTTCGT
GAGGACATT----------AATGCCCGAAACTGTCCGCTGTTATCGG
>75SEL08
TTTTCTGTCCTAAAATGTCYTTTAGAAYCGTTTAATGTTTGTGTAAAYGCACCGTAAAGC
ATGATAAGGCTCTGATACGTTAGATTATGTGGYTTRTGGCGGCGGATGGCTGTTTWATGT
GACAAAMTGRAGCGTAGTAGTGAAGCTCCGGTGGATGGTGTTCTGGTATCGGGGAGCAGC
TAGCAGCAGYTAGCCGTTAGCAGGCCGTGCATGTGTTCACWCAGCAGCTCTGGGTCACCG
GAGCAGCCGGTAACATTCATATACAAAGCTCCGTGTTCGTGTAGTTTAATGTGAAGTAAA
GCTAGTTAYTAGTGTTKACCACGTAAAGCTCTTWAGCAGTGTTACAGCAGA---------
-GGAGAATGCCAGTTATATCAGCTAGCTAACWGCAGCTAGCCGTGACTGCTTCCAGCTAG
CTGCAGGGTGGATGTGAGGACTCAGTCTGGTGTCTTTATGGCGGGTTGTTCTGTCTTCGT
GAGGACATT----------AATGCCCGAAACTGTCCGCTGTTATCGG
>46CAN05
TTTTCTGTCCTAAAATGTCCTTTAGAATCGTTTAATGTTTGTGTAAATGCACCGTAAAGC
ATGATAAGGCTCTGATACGTTAGATTATGTGGTTTGTGGCGGCGGATGGCTGTTTTATGT
GACAAAATGAAGCGTAGTAGTGAAGCTCCGGTGGATGGTGTTCTGGTGTCGGGGAGCAGC
TAGCAGCAGCTAGCCGTTAGCAGGCCGTGCATGTGTTCACWCAGCAGCTCTGGTTCACCG
GAGCAGCCGGTAACATTCATATACAAAGCTCCGTGTTCGTGTAGTTTAATGTGAAGTAAA
GCTAGTTACTAGTGTTTGCCRSGTAAAGCTCTTTAGCAGTGTTACAGTAGA---------
-GGAGAATGCCAGTTATATCAGCTAGCTAACTGCAGCTAGCCGTGACTGCTTCCAGCTAG
CTGCAGGGTGGATGTGAGGACTCAGTMTGGTGTCTTTATGGCGGKTTGTTCTGTCTTCGT
GAGGACATT----------AATGCCCGAAACTGTCCGCTGTTATCGG
>11CYPJ2048
TTTTCTGTCCTAAAATGTCYTTTAGAATCGTTTAATGTTTGTGTAAAYGCACCGTAAAGC
ATGATAAGGCTCTGATACGTTAGATTATGTGGTTTRTRGCGGCGGATGGCWGTTTTATGT
GACAAAATGARGCGTAGTAGTGAAGCTCCGGTGGATGGTGTTCTGGTGTCGGGGAGCAGC
TAGCAGCAGYTAGCCGTTAGCAGGCCGTGCATGTGTTCACTCAGCAGCTCTGGTTCACCG
GAGCAGCCGGTAACATTCATATACAAAGCTCCGTGTTYGTGTATTTTAATGTGAAGTAAA
GCTAGKTACTAGTGTTTGCCGGGTAAAGCTCTTKAGCAGTGTTACAGTAGA---------
-GGAGAATGCCAGKTATATCAGCTAGCTAACTGCAGCTAGCCGTGACTGCTTCYAGCTAG
CTGCAGGGTGGATGTGAGGACTCAGTCTGGTGTCTTTATGGCGGKTTGTTCTGTCTTCGT
GAGGACATT----------AATGCCCGAAACTGTCCGCTGTTATCGG
>85SEL18
TTTTCTGTCCTAAAATGTCCTTTAGAATCGTTTAATGTTTGTGTAAATGCACCGTAAAGC
ATGATAAGGCTCTGATACGTTAGATTATGTGGTTTGTGGCGGCGGATGGCTGTTTTATGT
GACAAAATGAAGCGTAGTAGTGAAGCTCCGGTGGATGGTGTTCTGGTRTCGGGGAGCAGC
TAGCAGCAGYTAGCCGTTAGCAGGCCGTGCATGTGTTCACWCAGCAGCTCWGGTTCACCG
GAGCAGCCGGTAACATTCATATACAAAGCTCCGTGTTCGTGTAGTTTAATGTGAAGTAAA
GCTAGTTACTAGTGTTTGCCGGGTAAAGCTCTTTAGCAGTGTTACAGTAGA---------
-GGAGAATGCCAGTTATATCAGCTAGCTAACTGCAGCTAGCCGTGACTGCTTCCAGCTAG
YTGCAGGGTGGATGTGAGGACTCAGTMTGGTGTCTTTATGGCGGKTTGTTCTGTCTTCGT
GAGGACATT----------AATGCCCGAAACTGTCCGCTGTTATCGG
>49CAN08
TTTTCTGTCCTAAAATGTCCTTTAGAATCGTTTAATGTTTGTGTAAAYGCACYGTAAAGC
ATGATAAGGCTCTGATACSTTAGATTATGTGGTTTATAGCGGCGGATGGCTGTTTTATGT
GACAAAATGAGGCGTAGTAGTGAAGCTCCGGTGGATGGTGTTCTGGTRTCGGGGAGCAGC
TAGCAGCAGYTAGCCGTTAGCAGGCCGTGCATGTGTTCACWCAGCAGCTCTGGKTCACCG
GAGCAGCCGGTAACATTSATATACAAAGCTYCGTGTTYGTGTARTTTAATGTGAAGTAAA
GCTAGTTACTAGTGTTTGYCACGTAAAGCTCTTSAGCAGTGTTACAGTAGA---------
-GGAGAMTGCCAGTTATRTCAGCTAGCTAACTGCAGCTAGCCGTGACTGCTTCYAGCTAG
CTGCAGGGTGGATGTGAGGACTCAGTCTGGTGTCTTTATGGCGGGTTGTTCTGTCTTCRT
GAGGACATT----------AATGCCCGAAAMTGTCCRCTRTTATCGG
>90SEL23
TTTTCTGTCCTAAAATGTCCTTTAGAATCGTTTAATGTTTGTGTAAAYGCACCGTAAAGC
ATGATAAGGCTCTGATACGTTAGATTATGTGGTTTGTGGCGGCGGATGGCTGTTTTATGT
GACAAAATGAAGCGTAGTAGTGAAGCTCCGGTGGATGGTGTTCTGGTGTCGGGGAGCAGC
TAGCAGCAGCTAGCCGTTAGCAGGCCGTGCATGTGTTCACWCAGCAGCTCTGGKTCACCG
GAGCAGCCGGTAACATTSATATACAAAGCTYCGTGTTYGTGTAGTTTAATGTGAAGTAAM
GMTAGTTACTAGTGTTTRCCACGKAAAGCTCTTCAGCRGTRTTACAGTAGA---------
-GGAGAMWGYCAGKTATATCAGCTAGCTAACWGCAGCTAGCCGTGACTKCTTCTAGCTAG
YTGCAGGGTGGATGTGAGGACTCAGKCTGGTGTCTTTATGGCGGGTTGTTCTGTCTTCGT
GAGGACATT----------AATGCCCGAAACTGTCCGCTGTTATCGG
>118SICRI6
TTTTCTGTCCTAAAATGTCYTTTAGAAYCGTTTAATGTTTGTGTAAACGCACCGTAAAGC
ATGATAAGGCTCTGATACGTTAGATTATGTGGTTTRTGGCGGCGGATGGCTGTTTTATGT
GACAAAATGRRGCGTAGTAGTGAAGCTCCGGTGGATGGTGTTCTGGTATCGGGGAGCAGC
TAGCAGCAGTTAGYCGTTAGCAGGCCGTGCATGTGTTCACWCAGCAGCTCTGGKTCACCG
GAGCAGCCGGTAAYATTCATATACAAAGCTCCRTGTTTGTGTAGTTTAATGTGAAGTAAA
GCTAGTTAYTAGTGTTTGCCASGTAAAGCTCTTMAGCGGTRTTACAGYAGA---------
-GGAGACAGCCAGTTATATCAGCTAGCTAACWGCAGCTAGCCGTGACTGCTTCYAGCTAG
CTGCAGGGTGGATGTGAGGACTCAGTCTGGTGTCTTTATGGCGGGTTGTTCTGTCTTCGT
GAGGACATT----------AATGCCCGAAACTGTCCGCTGTTATCGG
>68SEL03
TTTTCTGTCCTAAAATGTCCTTTAGAATCGTTTAATGTTTGTGTAAAYGCACCGTAAAGC
ATGATAAGGCTCTGATACGTTAGATTATGTGGTTTGYGGCGGCGGATGGCTGTTTTATGT
GACAAAATGAGGCGTAGTAGTGAAGCTCCGGTGGATGGTGTTCTGGTGTCGGGGAGCAGC
TAGCAGCAGYTAGCCGTTAGCAGGCCGTGCATGTGTTCACTCAGCAGCTCWGGTTCACCG
GAGCAGCCGGTAAYATTSATATACAAAGCTCCGTGTTTGTGTAGTTTAATGTGAAGTAAA
GCTAGTTACTAGTGTTTGCCRSGTAAAGCTCTTYAGCRGTRTTACAGTAGA---------
-GGAGAMWGYCAGTTATATCAGCTAGCTAACWGCAGCTAGCCGTGACTGCTTCYAGCTAG
CTGCAGGGTGGATGTGAGGACTCAGTCTGGTGTCTTWATGGCGGGTTGTTCTGTCTTCGT
GAGGACATT----------AATGCCCGAAACTGTCCGCTGTTATCGG
>98MAD08B
TTTTCTGTCCTAAAATGTCCTTTAGAATCGTTTAATGTTTGTGTAAACGCACCGTAAAGC
ATGATAAGGCTCTGATACGTTAGATTATGTGGTTTGTGGCGGCGGATGGCTGTTTTATGT
GACAAAATGAAGCGTAGTAGTGAAGCTCCGGTGGATGGTGTTCTGGTGTCGGGGAGCAGC
TAGCAGCAGCTAGCCGTTAGCAGGCCGTGCATGTGTTCACWCAGCAGCTCTGGKTCACCG
GAGCAGCCGGTAACATTSATATACAAAGCTYCGTGTTCGTGTAGTTTAATGTGAAGTAAA
GCTAGTTACTAGTGTTTGYCRSGTAAAGCTCTTYAGCAGTGTTACAGTAG----------
AGGAGAATGCCAGTTATATCAGCTAGCTAACTGCAGCTAGCCGTGACTGCTTCCAGCTAG
TTGCAGGGTGGATGTGAGGACTCAGGCTGGTGTCTTTATGGCGGTTTGTGCTGTCTTCGT
GAGGACATT----------AATGCCCGAAACTGTCCGCTGTTATCGG
>97MAD08A
TTTTCTGTCCTAAAATGTCCTTTAGAATCGTTTAATGTTTGTGTAAACGCACCGTAAAGC
ATGATAAGGCTCTGATACGTTAGATTATGTGGTTTGTGGCGGCGGATGGCTGTTTTATGT
GACAAAATGAAGCGTAGTAGTGAAGCTCCGGTGGATGGTGTTCTGGTGTCGGGGAGCAGC
TAGCAGCAGCTAGCCGTTAGCAGGCCGTGCATGTGTTCACWCAGCAGCTCTGGKTCACCG
GAGCAGCCGGTAACATTSATATACAAAGCTYCGTGTTCGTGTAGTTTAATGTGAAGTAAA
GCTAGTTACTAGTGTTTGYCRSGTAAAGCTCTTYAGCAG---------------------
AGGAGACAGTCAGTTATATCAGCTAGCTAACTGCAGCTAGTCTTGACTTCTTCTAGCTAG
CTGCAGGGTGGATGTGAGGACTCAGTCTGGTGTCTTTATGGCGGGTTGTTCTGTCTTCGT
GAAGACATT----------AATGCCCGAAACTGTCCGCTGTTATCGG
>106MAD15
TTTTCTGTCCTAAAATGTCYTTTAGAATCGTTTAATGTTTGTGTAAAYGCACCGTAAAGC
ATGATAAGGCTCTGATACGTTAGATTATGTGGTTTRTRGCGGCGGATGGCTGTTTTATGT
GACAAAATGARGCGTAGTAGTGAAGCTCCGGTGGATGGTGTTCTGGTRTCGGGGAGCAGC
TAGCAGCAGYTAGCCGTTAGCAGGCCGTGCATGTGTTCACWCAGCAGCTCTGGTTCACCG
GAGCAGCCGGTAACATTCATATACAAAGCTCCGTGTTYGTGTAGTTTAATGTGAAGTAAA
GCTAGTTACTAGTGTTTGCCRSGTAAAGCTCTTKAGCAGTGTTACAGTAGA---------
-GGAGAMWGCCAGTTATRTCAGCTAGCTAACTGCAGCTAGCCGTGACTGCTTCYAGCTAG
CTGCAGGGTGGATGTGAGGACTCAGTMTGGTGTCTTTATGGCGGTTTGTTCTGTCTTCGT
GAGGACATT----------AATGCCCGAAAMTGTCCRCTRTTATCGG
>71SEL05B
TTTTCTGTCCTAAAATGTCCTTTAGAATCGTTTAATGTTTGTGTAAAYGCACCGTAAAGC
ATGATAAGGCTCTGATACGTTAGATTATGTGGTTTGTGGCGGCGGATGGCTGTTTTATGT
GACAAAATGAAGCGTAGTAGTGAAGCTCCGGTGGATGGTGTTCTGGTRTCGGGGAGCAGC
TAGCAGCAGCTAGCCRTTAGCAGGCCGTGCATGTGTTCACWCAGCAGCTCTGGKTCACCG
GAGCAGCCGGTAACATTCATATACAAAGCTCCGTGTTCGTGTAGTTTAATGTGAAGTAAA
GCTAGTTACTAGTGTTTGYCRSGTAAAGCTCTTYAGCAGTGTTACAGTAG----------
AGGAGAATGGCAGTTATATCAGCTAGCTAACTGCAGCTAGCCGTGACTGCTTCCAGCTAG
CTGCAGGGTGGATGTGAGGACTCAGTATGGTGTCTTTATGGCGGTTTGTTCTGTCTTCGT
GAGGACATT----------AATGCCCGAAACTGTCCGCTGTTATCGG
>37AZO17B
TTTTCTGTCCTAAAATGTCYTTTAGAATCGTTTAATGTTTGTGTAAAYGCACCGTAAAGC
ATGATAAGGCTCTGATACSTTAGATTATGTGGTTTATAGCGGCGGATGGCTGTTTTATGT
GACAAAATGAGGCGTAGTAGTGAAGCTCCGGTGGATGGTGTTCTGGTATCGGGGAGCAGC
TAGC----------CGTTAGCAGGCCGTGCATGTGTTCACTCAGCAGCTCTGGGTCACCG
GAGCAGCCGGTAACATTCATATACAAAGCTCCGTGTTTGTGTAGTTTAATGTGAAGTAAA
GCTAGTTACTAGTGTTTGCCACGTAAAGCTCTTKAGCAGTGTTACAGTAGATKACAGTAC
AGGAGAAKGCCAGTTATATCAGCTAGCTAACCGCAACTAGCCGTGACTGCTTCTAGCTAG
CTGCAGGGTGGATGTGAGGACTCAGTCTGGTGTCTTTATGGCGGGTTGTTCTGTCTTCGT
GAGGACATT----------AATGCCCGAAACTGTCCGCTGTTATCGG
>111MAD20B
TTTTCTGTCCTAAAATGTCYTTTAGAATCGTTTAATGTTTGTGTAAAYGCACCGTAAAGC
ATGATAAGGCTCTGATACGTTAGATTATGTGGTTTRTRGCGGCGGATGGCTGTTTTATGT
GACAAAATGARGCGTAGTAGTGAAGCTCCGGTGGATGGTGTTCTGGTRTCGGGGAGCAGC
TAGC----------CGTTAGCAGGCCGTGCATGTGTTCACTCAGCAGCTCTGGGTCACCG
GAGCAGCCGGTAACATTCATATACAAAGCTCCGTGTTTGTGTAGTTTAATGTGAAGTAAA
GCTAGTTACTAGTGTTTGCCACGTAAAGCTCTTKAGCAGTGTTACAGTAGATKACAGTAC
AGGAGAAKGCCAGTTATATCAGCTAGCTAACCGCAACTAGCCGTGACTGCTTCTAGCTAG
CTGCAGGGTGGATGTGAGGACTCAGTCTGGTGTCTTTATGGCGGGTTGTTCTGTCTTCGT
GAGGACATT----------AATGCCCGAAACTGTCCGCTGTTATCGG
>84SEL17
TTTTCTGTCCTAAAATGTCCTTTAGAATCGTTTAATGTTTGTGTAAAYGCACCGTAAAGC
ATGATAAGGCTCTGATACSTTAGATTATGTGGTTTRTRGCGGCGGATGGCTGTTTTATGT
GACAAAATGAGGCGTAGTAGTGAAGCTCCGGTGGATGGTGTTCTGGTRTCGGGGAGCAGC
TAGCAGCAGCTAGCCGTTAGCAGGCCGTGCATGTGTTCACWCAGCAGCTCTGSKTCACCG
GAGCAGCCGGTAACATTSRTATACAAAGCTYCGTGTTYGTGTARTTTAATGTGAAGTAAA
GCTAGTTACTAGTGTTTGYCACGTAAAGCTCTTCAGCRGTRTTACAGTAGA---------
-GGAGAMTGYCAGTTATATCAGCTAGCTAACWGCAGCTAGCCGTGACTGCTTCYAGCTAG
YTGCAGGGTGGATGTGAGGACTCAGTCTGGTGTCTTTATGGCGGGTTGTTCTGTCTTCRT
GAGGACATT----------AATGCCCGAAACTGTCCGCTGTTATCGG
>25AZO05
TTTTCTGTCCTAAAATGTCYTTTAGAATCGTTTAATGTTTGTGTAAAYGCACCGTAAAGC
ATGATAAGGCTCTGATACGTTAGATTATGTGGTTTRTGGCGGCGGATGGCTGTTTTATGT
GACAAAMTGAAGCGTAGTAGTGAAGCTCCGGTGGATGGTGTTCTGGTRTCGGGGAGCAGC
TAGCAGCAGYTAGCCGTTAGCAGGCCGTGCATGTGTTCACWCAGCAGCTCTGGKTCACCG
GAGCAGCCGGTAACATTCATATACAAAGCTCCRTGTTYGTGTAGTTTAATGTGAAGTAAA
GCTAGTTAYTAGTGTTTKCCRGGTAAAGCTCTTWAGCAGTGTTACAGYAGA---------
-GGAGAATGCCAGTTATATCAGCTAGCTAACTGCAGCTAGCCGTGACTGCTTCCAGCTAG
CTGCAGGGTGGATGTGAGGACTCAGTMTGGTGTCTTTATGGCGGKTTGTTCTGTCTTCGT
GARGACATT----------AATGCCCGAAACTGTCCGCTGTTATCGG
>38AZO18A
TTTTCTGTCCTAAAATGTCYTTTAGAATCGTTTAATGTTTGTGTAAACGCACCGTAAAGC
ATGATAAGGCTCTGATACGTTAGATTATGTGGTTTRTRGCGGCGGATGGCTGTTTTATGT
GACAAAATGARGCGTAGTAGTGAAGCTCCGGTGGATGGTGTTCTGGTATCGGGGAGCAGC
TAGCAGCAGCTAGCCGTTAGCAGGCCGTGCATGTGTTCACTCAGCAGCTCTGGTTCACCG
GAGCAGCCGGTAACATTGATATACAAAGCTCCGTGTTTGTGTAGTTTAATGTGAAGTAAA
GCTAGTTACTAGTGTTTGCCCGGTAAAGCTCTTCAGCAGTG-------------------
-GTAGACAGTCAGTTATKTCAGCTAGCTAACTGCAGCTAGCCGTGACTGCTTCTAGCTAG
CTGCAGGGTGGATGTGAGGACTCAGTCTGGTGTCTTTATGGCGGTTTGTTCTGTCTTCGT
GAGGACATT----------AATGCCCGAAAATGTCCGCTGTTATCGG
>104MAD13
TTTTCTGTCCTAAAATGTCYTTTAGAAYCGTTTAATGTTTGTGTAAAYGCACCGTAAAGC
ATGATAAGGCTCTGATACGTTAGATTATGTGGTTTRTRGCGGCGGATGGCTGTTTWATGT
GACAAAMTGAAGCGTAGTAGTGAAGCTCCGGTGGATGGTGTTCTGGTATCGGGGAGCAGC
TAGCAGCAGTTAGCCGTTAGCAGGCCGTGCATGTGTTCACTCAGCAGCTCWGGKTCACCG
GAGCAGCCGGTAACATTCATATACAAAGCTCCRTGTTYGTGTAGTTTAATGTGAAGTAAA
GCTAGTTAYTAGTGTTTKCCRGGTAAAGCTCTTWAGCAGTGTTACAGYAGA---------
-GGAGAATGCCAGTTATATCAGCTAGCTAACTGCAGCTAGCCGTGACTGCTTCCAGCTAG
YTGCAGGGTGGATGTGAGGACTCAGTCTGGTGTCTTTATGGCGGGTTGTTCTGTCTTCGT
GARGACATT----------AATGCCCGAAACTGTCCGCTGTTATCGG
>21AZO01
TTTTCTGTCCTAAAATGTCCTTTAGAATCGTTTAATGTTTGTGTAAATGCACCGTAAAGC
ATGATAAGGCTCTGATACGTTAGATTATGTGGTTTGTGGCGGCGGATGGCTGTTTTATGT
GACAAAATGAAGCGTAGTAGTGAAGCTCCGGTGGATGGTGTTCTGGTRTCGGGGAGCAGC
TAGCAGCAGYTAGCCGTTAGCAGGCCGTGCATGTGTTCACACAGCAGCTCTGGTTCACCG
GAGCAGCCGGTAACATTCATATACAAAGCTCCGTGTTCGTGTAGTTTAATGTGAAGTAAA
GCTAGTTACTAGTGTTTGCCGGGTAAAGCTCTTTAGCAGTGTTACAGTAGA---------
-GGAGAATGCCAGTTATATCARCTAGCTAACTGCAGCTAGCCGTGACTKCTTCCAGCTAG
CTGCAGGGTGGATGTGAGGACTCAGKCTGGTGTCTTTATGGCGGKTTGTTCTGTCTTCGT
GAGGACATT----------AATGCCCGAAACTGTCCGCTGTTATCGG
>53CAN12A
TTTTCTGTCCTAAAATGTCCTTTAGAATCGTTTAATGTTTGTGTAAAYGCACCGTAAAGC
ATGATAAGGCTCTGATACGTTAGATTATGTGGTTTGTGGCGGCGGATGGCTGTTTTATGT
GACAAAATGAAGCGTAGTAGTGAAGCTCCGGTGGATGGTGTTCTGGTRTCGGGGAGCAGC
TAGCAGCAGCTAGCCGTTAGCAGGCCGTGCATGTGTTCACWCAGCAGCTCTGGKTCACCG
GAGCAGCCGGTAACATTSATATACAAAGCTYCGTGTTCGTGTAGTTTAATGTGAAGTAAA
GCTAGTTACTAGTGTTTGYCRSGTAAAGCTCTTYAGCAG---------------------
AGGAGACAGTCAGTTATATCAGCTAGCTAACTGCAGCTAGCCGTGACTTCTTCTAGCTAG
CTGCAGGGTGGATGTGAGGACTCAGTCTGGTGTCTTTATGGCGGGTTGTTCTGTCTTCGT
GAKGACATT----------AATGCCCGAAACTGTCCGCTGTTATCGG
>103MAD12
TTTTCTGTCCTAAAATGTCCTTTAGAATCGTTTAATGTTTGTGTAAATGCACCGTAAAGC
ATGATAAGGCTCTGATACGTTAGATTATGTGGCTTGTGGCGGCGGATGGCTGTTTTATGT
GACAAAATGGAGCGTAGTAGTGAAGCTCCGGTGGATGGTGTTCTGGTRTCGGGGAGCAGC
TAGCAGCAGCTAGCCGTTAGCAGGCCGTGCATGTGTTCACACAGCAGCTCTGGKTCACCG
GAGCAGCCGGTAACATTSATATACAAAGCTCCGTGTTCGTGTAGTTTAATGTGAAGTAAA
GMTAGTTACTAGTGTTKACCACGKAAAGCTCTTYAGCAGTGTTACAGYAGA---------
-GGAGAATGCCAGTTATATCAGCTAGCTAACWGCAGCTAGCCGTGACTKCTTCYAGCTAG
CTGCAGGGTGGATGTGAGGACTCAGKCTGGTGTCTTTAWGGCGGGTTGTTCTGTCTTCGT
GAGGACATT----------AATGCCCGAAACTGTCCGCTGTTATCGG
>43CAN02
TTTTCTGTCCTAAAATGTCYTTTAGAAYCGTTTAATGTTTGTGTAAACGCACCGTAAAGC
ATGATAAGGCTCTGATACGTTAGATTAYGTGGTTTRTRGCGGCGGATGGCTGTTTWATGT
GACAAAMTGAAGCGTAGTAGTGAAGCTCCGGTGGATGGTGTTCTGGTRTCGGGGAGCAGC
TAGCAGCAGYTAGCCGTTAGCAGGCCGTGCATGTGTTCACTCAGCAGCTCTGGKTCACCG
GAGCAGCCGGTAACATTCATATACAAAGCTCCRTGTTTGTGTAGTTTAATGTGAAGTAAA
GCTAGTTAYTAGTGTTTKCCASGTAAAGCTCTTMAGCRGTRTTACAGYAGA---------
-GGAGAMWGYCAGTTATATCAGCTAGCTAACWGCAGCTAGCCGTGACTGCTTCYAGCTAG
YTGCAGGGTGGATGTGAGGACTCAGTCTGGTGTCTTTATGGCGGGTTGTTCTGTCTTCGT
GARGACATT----------AATGCCCGAAACTGTCCGCTGTTATCGG
>120SICRI8
TTTTCTGTCCTAAAATGTCCTTTAGAATCGTTTAATGTTTGTGTAAAYGCACCGTAAAGC
ATGATAAGGCTCTGATACGTTAGATTATGTGGTTTGTGGCGGCGGATGGYWGTTTTATGT
GACAAAATGAAGCGTAGTAGTGAAGCTCCGGTGGATGGTGTTCTGGTRTCGGGGAGCAGC
TAGCAGCAGCTAGCCGTTAGCAGGCCGTGCATGTGTTCACTCAGCAGCTCTGGTTCACCG
GAGCAGCCGGTAACATTCATATACAAAGCTCCGTGTTCGTGTAGTTTAATGTGAAGTAAA
GCTAGTTACTAGTGTTTGCCGGGTAAAGCTCTTYAGCAGTGTTACAGTAGA---------
-GGAGAATGCCAGTTATATCAGCTAGCTAACTGCAGCTAGCCGTGACTGCTTCCAGCTAG
CTGCAGGGTGGATGTGAGGACTCAGTCTGGTGTCTTTATGGCGGGTTGTTCTGTCTTCGT
GAGGACATT----------AATGCCCGAAACTGTCCGCTGTTATCGG
>2GREC2292B
TTTTCTGTCCTAAAATGTCCTTTAGAATCGTTTAATGTTTGTGTAAAYGCACCGTAAAGC
ATGATAAGGCTCTGATACGTTAGATTATGTGGTTTGTGGCGGCGGATGGCTGTTTTATGT
GACAAAATGAAGCGTAGTAGTGAAGCTCCGGTGGATGGTGTTCTGGTRTCGGGGAGCAGC
TAGCAGCAGCTAGCCGTTAGCAGGCCGTGCATGTGTTCACTCAGCAGCTCTGGKTCACCG
GAGCAGCCGGTAACATTSATATACAAAGCTYCGTGTTCGTGTAGTTTAATGTGAAGTAAA
GCTAGTTACTAGTGTTTGYCRSGTAAAGCTCTTYAGCAGTTATACAGGATA---------
-GGAGAATGCAGGTTATATCAACTTSCTCTGTGCAGCTGGGCGTGACTGCTTCCGACTCG
CTCCAGGGTGGATGTGAGGACTTATGCTGGTGTCTTTATGGCGGTTTGTTCTGTCTTCGT
GAGGACTTA----------TATGCCAGAAACTGTCCGCTGCCTGCTG
>112SICME7
TTTTCTGTCCTAAA-TGTCTTTTAGAAYCGTTTAATGTTTGTGTAAATGCACCGTAAAGC
ATGATAAGGCTCTGATACGTTAGATTATGTGGTTTATAGCGGCGGATGGCTGTTTTATGT
GACAAAMTGAAGCGTAGTAGTGAAGCTCCGGTGGATGGTGTTCTGGTATCGGGGAGCAGC
TAGCAGCAGTTAGCCGTTAGCAGGCCGTGCATGTGTTCACTCAGCAGCTCTGGGTCACCG
GAGCAGCCGGAAACATTCATATACAAAGCTCCRTGTTTGTGTAGTTTAATGTGAAGTAAA
GCTAGTTAYTAGTGTTTTCCAGGTAAAGCTCTTTAGCAGTGTTACAGCAGA---------
-GGAGAATGCCAGTTATATCAGCTAGCTAACTGCAGCTAGCCGTGACTGCTTCCAGCTAG
CTGCAGGGTGGATGTGAGGACTCAGTCTGGTGTCTTTATGGCGGKTTGTTCTGTCTTCGT
GAAGACATT----------AATGCCCGAAACTGTCCGCTGTTATCGG
>8GRED3005
TTTTCTGTCCTAAAATGTCCTTTAGAATCGTTTAATGTTTGTGTAAAYGCACCGTAAAGC
ATGATAAGGCTCTGATACGTTAGATTATGTGGTTTGTGGCGGCGGATGGCTGTTTTATGT
GACAAAATGARGCGTAGTAGTGAAGCTCCGGTGGATGGTGTTCTGGTRTCGGGGAGCAGC
TAGCAGCAGYTAGCCGTTAGCAGGCCGTGCATGTGTTCACTCAGCAGCTCWGGTTCACCG
GAGCAGCCGGTAAYATTSATATACAAAGCTCCGTGTTYGTGTAGTTTAATGTGAAGTAAA
GCTAGTTACTAGTGTTTGCCRSGTAAAGCTCTTYAGCRGTRTTACAGTAGA---------
-GGAGAMWGYCAGTTATATCAGCTAGCTAACTGCAGCTAGCCGTGACTGCTTCYAGCTAG
YTGCAGGGTGGATGTGAGGACTCAGKCTGGTGTCTTTATGGCGGKTTGTTCTGTCTTCGT
GAGGACATT----------AATGCCCGAAACTGTCCGCTGTTATCGG
>35AZO16
TTTTCTGTCCTAAA-TGTCCTTTAGAATCGTTTAATGTTTGTGTAAAYGCACTGTAAAGC
ATGATAAGGYTCTGATACSTTAGATTATGTGGTTTRTRGCGGCGGATGGCTGTTTTATGT
GACAAAATGAGGCGTAGTAGTGAAGCTCCGGTGGATGGTGTTCTGGTATCGGGGAGCAGC
TAGCAGCAGYTAGCCGTTAGCAGGCCGTGCATGTGTTCACWCAGCAGCTCWGGKTCACCG
GAGCAGCCGGTAAYATTGATATACAAAGCTYCGTGTTYGTGTARTTTAATGTGAAGTAAA
GCTAGTTACTAGTGTTTGYCACGTAAAGCTCTTCAGCRGTGTTACAGTAGA---------
-GGAGAMTGYCAGTTATATCAGCTAGCTAACTGCAGCTAGCYGTGACTGCTTCYAGCTAG
YTGCAGGGTGGATGTGAGGACTCAGTCTGGTGTCTTTATGGCGGGTTGTTCTGTCTTCRT
GAGGACATT----------AATGCCCGAAACTGTCCGCTGTTATCGG
>77SEL10
TTTTCTGTCCTAAAATGTCCTTTAGAATCGTTTAATGTTTGTGTAAATGCACCGTAAAGC
ATGATAAGGCTCTGATACGTTAGATTATGTGGTTTGTGGCRGCGGATGGCTGTTTTATGT
GACAAAATGAAGCGTAGTAGTGAAGCTCCGGTGGATGGTGTTCTGGTGTCGGGGAGCAGC
TAGCAGCAGCTAGCCGTTAGCAGGCCGTGCATGTGTTCACACAGCAGCTCTGGTTCACCG
GAGCAGCCGGTAACATTCATATACAAAGCTCCGTGTTCGTGTAGTTTAATGTGAAGTAAA
GCTAGTTACTAGTGTKTGCCGGGTAAAGCTCTTTAGCAGTGTTACAGTAGA---------
-GGAGAATGCYAGTTATATCAGCTAGCTAACTGCAGCTAGCCGTGACTGCTTCCAGCTAG
CTGCAGGGTGGATGTGAGGACTCAGTATGGTGTCTTTATGGCGGGTTGTTCTGTCTTCGT
GAGGACATT----------AATGCCCGAAACTGTCCGCTGTTATCGG
>13"CyprusB
TTTTCTGTCCTAAAATGTCCTTTAGAATCGTTTAATGTTTGTGTAAAYGCACCGTAAAGC
ATGATAAGGCTCTGATACGTTAGATTATGTGGTTTGTGGCGGCGGATGGCTGTTTTATGT
GACAAAATGAAGCGTAGTAGTGAAGCTCCGGTGGATGGTGTTCTGGTRTCGGGGAGCAGC
TAGCAGCAGCTAGCCGTTAGCAGGCCGTGCATGTGTTCACTCAGCAGCTCTGGKTCACCG
GAGCAGCCGGTAACATTSATATACAAAGCTYCGTGTTCGTGTAGTTTAATGTGAAGTAAA
GCTAGTTACTAGTGTTTGYCRSGTAAAGCTCTTYAGCAGTTATACAGGATA---------
-GGAGAATGCAGGTTATATCAACTTSCTCTGTGCAGCTGGGCGTGACTGCTTCCGACTCG
CTCCAGGGTGGATGTGAGGACTTATGCTGGTGTCTTTATGGCGGTTTGTTCTGTCTTCGT
GAGGACTTA----------TATGCCAGAAACTGTCCGCTGCCTGCTG
>119SICRI7
TTTTCTGTCCTAAA-TGTCCTTTAGAATCGTTTAATGTTTGTGTAAACGCACCGTAAAGC
ATGATAAGGCTCTGATACGTTAGATTATGTGGTTTGTGGCGGCGGATGGCTGTTTTATGT
GACAAAATGAGGCGTAGTAGTGAAGCTCCGGTGGATGGTGTTCTGGTATCGGGGAGCAGC
TAGCAGCAGCTAGCCGTTAGCAGGCCGTGCATGTGTTCACTCAGCAGCTCWGSTTCACCG
GAGCAGCCGGTAAYATTSATATACAAAGCTCCGTGTTTGTGTAGTTTAATGTGAAGTAAA
GCTAGTTACTAGTGTTTGCCRSGTAAAGCTCTTCAGCRGTRTTACAGTAGA---------
-GGAGAMWGYCAGTTATATCAGCTAGCTAACWGCAGCTAGCCGTGACTGCTTCTAGCTAG
YTGCAGGGTGGATGTGAGGACTCAGTCTGGTGTCTTTATGGCGGGTTGTTCTGTCTTCGT
GAGGACATT----------AATGCCCGAAACTGTCCGCTGTTATCGG
>39AZO18B
TTTTCTGTCCTAAAATGTCYTTTAGAATCGTTTAATGTTTGTGTAAACGCACCGTAAAGC
ATGATAAGGCTCTGATACGTTAGATTATGTGGTTTRTRGCGGCGGATGGCTGTTTTATGT
GACAAAATGARGCGTAGTAGTGAAGCTCCGGTGGATGGTGTTCTGGTATCGGGGAGCAGC
TAGC----------CGTTAGCAGGCCGTGCATGTGTTCACTCAGCAGCTCTGGGTCACCG
GAGCAGCCGGTAACATTCATATACAAAGCTCCGTGTTTGTGTAGTTTAATGTGAAGTAAA
GCTAGTTACTAGTGTTTGCCACGTAAAGCTCTTKAGCAGTGTTACAGTAGATKACAGTAC
AGGAGAAKGCCAGTTATATCAGCTAGCTAACCGCAACTAGCCGTGACTGCTTCTAGCTAG
CTGCAGGGTGGATGTGAGGACTCAGTCTGGTGTCTTTATGGCGGGTTGTTCTGTCTTCGT
GAGGACATT----------AATGCCCGAAACTGTCCGCTGTTATCGG
>63CAN20B
TTTTCTGTCCTAAAATGTCCTTTAGAATCGTTTAATGTTTGTGTAAAYGCACCGTAAAGC
ATGATAAGGCTCTGATACGTTAGATTATGTGGTTTGTGGCGGCGGATGGCTGTTTTATGT
GACAAAATGAAGCGTAGTAGTGAAGCTCCGGTGGATGGTGTTCTGGTRTCGGGGAGCAGC
TAGCAGCAGCTAGCCGTTAGCAGGCCGTGCATGTGTTCACWCAGCAGCTCTGGKTCACCG
GAGCAGCCGGTAACATTSATATACAAAGCTYCGTGTTCGTGTAGTTTAATGTGAAGTAAA
GCTAGTTACTAGTGTTTGYCRSGTAAAGCTCTTYAGCAGTGTTACAGTAG----------
AGGAGAATGGCAGTTATATCAGCTAGCTAACTGCAGCTAGCCGTGACTGCTTCCAGCTAG
CTGCAGGGTGGATGTGAGGACTCAGTATGGTGTCTTTATGGCGGTTTGTTCTGTCTTCGT
GAGGACATT----------AATGCCCGAAACTGTCCGCTGTTATCGG
>58CAN16
TTTTCTGTCCTAAAATGTCCTTTAGAATCGTTTAATGTTTGTGTAAAYGCACCGTAAAGC
ATGATAAGGCTCTGATACGTTAGATTATGTGGTTTRTRGCGGCGGATGGCTGTTTTATGT
GACAAAATGARGCGTAGTAGTGAAGCTCCGGTGGATGGTGTTCTGGTRTCGGGGAGCAGC
TAGCAGCAGYTAGCCGTTAGCAGGCCGTGCATGTGTTCACWCAGCAGCTCTGGTTCACCG
GAGCAGCCGGTAACATTCATATACAAAGCTCCGTGTTYGTGTAGTTTAATGTGAAGTAAA
GCTAGTTACTAGTGTTTGCCRSGTAAAGCTCTTKAGCAGTGTTACAGTAGA---------
-GGAGAMWGCCAGTTATRTCAGCTAGCTAACTGCAGCTAGCCGTGACTGCTTCYAGCTAG
CTGCAGGGTGGATGTGAGGACTCAGTCTGGTGTCTTTATGGCGGKTTGTTCTGTCTTCGT
GAGGACATT----------AATGCCCGAAAMTGTCCRCTRTTATCGG
>80SEL12B
TTTTCTGTCCTAAAATGTCYTTTAGAATCGTTTAATGTTTGTGTAAAYGCACCGTAAAGC
ATGATAAGGCTCTGATACGTTAGATTATGTGGTTTRTGGCGGCGGATGGCTGTTTTATGT
GACAAAATGARGCGTAGTAGTGAAGCTCCGGTGGATGGTGTTCTGGTRTCGGGGAGCAGC
TAGC----------CGTTAGCAGGCCGTGCATGTGTTCACTCAGCAGCTCTGGGTCACCG
GAGCAGCCGGTAACATTCATATACAAAGCTCCGTGTTTGTGTAGTTTAATGTGAAGTAAA
GCTAGTTACTAGTGTTTGCCACGTAAAGCTCTTKAGCAGTGTTACAGTAGATKACAGTAC
AGGAGAAKGCCAGTTATATCAGCTAGCTAACCGCAACTAGCCGTGACTGCTTCTAGCTAG
CTGCAGGGTGGATGTGAGGACTCAGTCTGGTGTCTTTATGGCGGGTTGTTCTGTCTTCGT
GAGGACATT----------AATGCCCGAAACTGTCCGCTGTTATCGG
>86SEL19
TTTTCTGTCCTAAAATGTCYTTTAGAATCGTTTAATGTTTGTGTAAAYGCACCGTAAAGC
ATGATAAGGCTCTGATACGTTAGATTATGTGGYTTGTGGCGGCGGATGGCTGTTTTATGT
GACAAAATGRAGCGTAGTAGTGAAGCTCCGGTGGATGGTGTTCTGGTATCGGGGAGCAGC
TAGCAGCAGYTAGCCGTTAGCAGGCCGTGCATGTGTTCACWCAGCAGCTCTGGGTCACCG
GAGCAGCCGGTAACATTSATATACAAAGCTCCRTGTTYGTGTAGTTTAATGTGAAGTAAA
GCTAGTTAYTAGTGTTKWCCACGTAAAGCTCTTWAGCAGTGTTACAGCAGA---------
-GGAGAATGCCAGTTATATCAGCTAGCTAACWGCAGCTAGCCGTGACTGCTTCCAGCTAG
CTGCAGGGTGGATGTGAGGACTCAGTCTGGTGTCTTTATGGCGGGTTGTTCTGTCTTCGT
GAGGACATT----------AATGCCCGAAACTGTCCGCTGTTATCGG
>23AZO03
TTTTCTGTCCTAAA-TGTCYTTTAGAATCGTTTAATGTTTGTGTAAACGCACCGTAAAGC
ATGATAAGGCTCTGATACGTTAGATTATGTGGTTTRTGGCGGCGGATGGCTGTTTTATGT
GACAAAATGAGGCGTAGTAGTGAAGCTCCGGTGGATGGTGTTCTGGTRTCGGGGAGCAGC
TAGCAGCAGYTAGCCGTTAGCAGGCCGTGCATGTGTTCACTCAGCAGCTCTGGTTCACCG
GAGCAGCCGGTAAYATTSATATACAAAGCTCCGTGTTTGTGTAKTTTAATGTGAAGTAAA
GCTAGTTACTAGTGTTTGCCRSGTAAAGCTCTTSAGCRGTRTTACAGTAGA---------
-GGAGACTGYCAGKTATATCAGCTAGCTAACTGCAGCTAGCCGTGACTGCTTCTAGCTAG
YTGCAGGGTGGATGTGAGGACTCAGTCTGGTGTCTTTATGGCGGKTTGTWCTGTCTTCGT
GAGGACATT----------AATGCCCGAAACTGTCCGCTGTTATCGG
>10CYPJ2029
TTTTCTGTCCTAAAATGTCYTTTAGAATCGTTTAATGTTTGTGTAAAYGCACCGTAAAGC
ATGATAAGGCTCTGATACGTTAGATTATGTGGTTTRTRGCGGCGGATGGCTGTTTTATGT
GACAAAATGARGCGTAGTAGTGAAGCTCCGGTGGATGGTGTTCTGGTGTCGGGGAGCAGC
TAGCAGCAGCTAGCCGTTAGCAGGCCGTGCATGTGTTCACTCAGCAGCTCTGGTTCACCG
GAGCAGCCGGTAACATTCATATACAAAGCTCCGTGTTYGTGTAGTTTAATGTGAAGTAAA
GCTAGKTACTAGTGTTTGCCRSGTAAAGCTCTTKAGCAGTGTTACAGTAGA---------
-GGAGAMWGCCAGTTATRTCAGCTAGCTAACTGCAGCTAGCCGTGACTGCTTCYAGCTAG
CTGCAGGGTGGATGTGAGGACTCAGKCTGGTGTCTTTAWGGCGGGTTGTTCTGTCTTCGT
GAGGACATT----------AATGCCCGAAAATGTCCACTATTATCGG
>54CAN12B
TTTTCTGTCCTAAAATGTCCTTTAGAATCGTTTAATGTTTGTGTAAAYGCACCGTAAAGC
ATGATAAGGCTCTGATACGTTAGATTATGTGGTTTGTGGCGGCGGATGGCTGTTTTATGT
GACAAAATGAAGCGTAGTAGTGAAGCTCCGGTGGATGGTGTTCTGGTRTCGGGGAGCAGC
TAGCAGCAGCTAGCCGTTAGCAGGCCGTGCATGTGTTCACWCAGCAGCTCTGGKTCACCG
GAGCAGCCGGTAACATTSATATACAAAGCTYCGTGTTCGTGTAGTTTAATGTGAAGTAAA
GCTAGTTACTAGTGTTTGYCRSGTAAAGCTCTTYAGCAGTGTTACAGTAG----------
AGGAGAATGGCAGTTATATCAGCTAGCTAACTGCAGCTAGCCGTGACTGCTTCCAGCTAG
CTGCAGGGTGGATGTGAGGACTCAGTATGGTGTCTTTATGGCGGTTTGTTCTGTCTTCGT
GAGGACATT----------AATGCCCGAAACTGTCCGCTGTTATCGG
>108MAD17
TTTTCTGTCCTAAAATGTCCTTTAGAATCGTTTAATGTTTGTGTAAACGCACCGTAAAGC
ATGATAAGGCTCTGATACGTTAGATTATGTGGTTTGTGGCGGCGGATGGCTGTTTTATGT
GACAAAATGARGCGTAGTAGTGAAGCTCCGGTGGATGGTGTTCTGGTRTCGGGGAGCAGC
TAGCAGCAGYTAGCCGTTAGCAGGCCGTGCATGTGTTCACWCAGCAGCTCWGGTTCACCG
GAGCAGCCGGTAAYATTSATATACAAAGCTYCGTGTTTGTGTAGTKTAATGTGAAGTAAA
GCTAGTTACTAGTGTTTRCCACGTAAAGCTCTTCAGCRGTRTTACAGYAGA---------
-GGAGAAWGYCAGTTATAYCAGCTAGCTAACAGCAGCTAGCCGTGACTGCTTCTAGCTAG
YTGCAGGGTGGATGTGAGGACTCAGGCTGGTGTCTTTAWGGCGGGTTGTTCTGTCTTCGT
GAGGACATT----------AATGCCCGAAACTGTCCGCTGTTATCGG
>17CYPJ2121
TTTTCTGTCCTAAAATGTCCTTTAGAATCGTTTAATGTTTGTGTAAATGCACCGTAAAGC
ATGATAAGGCTCTGATACGTTAGATTATGTGGYTTGTGGCGGCGGATGGCTGTTTTATGT
GACAAAATGRAGCGTAGTAGTGAAGCTCCGGTGGATGGTGTTCTGGTGTCGGGGAGCAGC
TAGCAGCAGCTAGCCGTTAGCAGGCCGTGCATGTGTTCACACAGCAGCTCTGGKTCACCG
GAGCAGCCGGTAACATTSATATACAAAGCTCCGTGTTYGTGTAGTTTAATGTGAAGTAAA
GMTAGTTACTAGTGTTTRCCRCGKAAAGCTCTTYAGCAGTGTTACAGTAGA---------
-GGAGAATGCCAGKTATATCAGCTAGCTAACTGCAGCTAGCCGTGACTGCTTCYAGCTAG
CTGCAGGGTGGATGTGAGGACTCAGKCTGGTGTCTTTAWGGCGGGTTGTTCTGTCTTCGT
GAGGACATT----------AATGCCCGAAACTGTCCGCTGTTATCGG
>110MAD20A
TTTTCTGTCCTAAAATGTCYTTTAGAATCGTTTAATGTTTGTGTAAAYGCACCGTAAAGC
ATGATAAGGCTCTGATACGTTAGATTATGTGGTTTRTRGCGGCGGATGGCTGTTTTATGT
GACAAAATGARGCGTAGTAGTGAAGCTCCGGTGGATGGTGTTCTGGTRTCGGGGAGCAGC
TAGCAGCAGCTAGCCGTTAGCAGGCCGTGCATGTGTTCACTCAGCAGCTCTGGTTCACCG
GAGCAGCCGGTAACATTGATATACAAAGCTCCGTGTTTGTGTAGTTTAATGTGAAGTAAA
GCTAGTTACTAGTGTTTGCCCGGTAAAGCTCTTCAGCAGTG-------------------
-GTAGACAGTCAGTTATKTCAGCTAGCTAACTGCAGCTAGCCGTGACTGCTTCTAGCTAG
CTGCAGGGTGGATGTGAGGACTCAGTCTGGTGTCTTTATGGCGGTTTGTTCTGTCTTCGT
GAGGACATT----------AATGCCCGAAAATGTCCGCTGTTATCGG
>19CYPJ2123
TTTTCTGTCCTAAAATGTCCTTTAKAATCGKTTAATGTTTGTGTAAAYGCWCCGTAAAGC
ATGATAAGGCTCTGATACGTTAGATTATGTGGTTTGTGGCGGCGGATGGCTGTTTTATGT
GACAAAATGAAGCGTAGTAGTGAAGCTCCGGTGGATGGTGTTCTGGTRTCGGGGAGCAGC
TAKCAGCAGYTAGCCGTTAGCAGGCCGTGCATGTGTTCACWCAGCAGCTCTGGTTCACCG
GAGCAGCCGGTAAYATTSATATACAAAGCTYCGTGTTYGTGTAGTKTAATGTGAAGTAAA
GCTAGTTACTAGTGTTTRCCRSGTAAAGCTCTTYAGCAGTGTTACAGYAGA---------
-GGAGAATGCCAGTTATATCAGCTAGCTAACWGCAGCTAGCCGTGACTGCTTCCAGCTAG
CTGCAGGGTGGATGTGAGGACTCAGTCTGGTGTCTTTATGGCGGCTTGTTCTGTCTTCGT
GAGGACATT----------AATGCCCGAAACTGTCCGCTGTTATCGG
>57CAN15
TTTTCTGTCCTAAA-TGTCCTTTAGAATCGTTTAATGTTTGTGTAAACGCACCGTAAAGC
ATGATAAGGCTCTGATACGTTAGATTATGTGGTTTGTGGCGGCGGATGGCTGTTTTATGT
GACAAAATGAGGCGTAGTAGTGAAGCTCCGGTGGATGGTGTTCTGGTRTCGGGGAGCAGC
TAGCAGCAGYTAGCCGTTAGCAGGCCGTGCATGTGTTCACTCAGCAGCTCWGGTTCACCG
GAGCAGCCGGTAAYATTSATATACAAAGCTCCGTGTTTGTGTAGTTTAATGTGAAGTAAA
GCTAGTTACTAGTGTTTGCCACGTAAAGCTCTTCAGCGGTATTACAGTAGA---------
-GGAGACAGTCAGTTATATCAGCTAGCTAACWGCAGCTAGCCGTGACTGCTTCTAGCTAG
TTGCAGGGTGGATGTGAGGACTCAGTCTGGTGTCTTTATGGCGGGTTGTTCTGTCTTCGT
GAGGACATT----------AATGCCCGAAACTGTCCGCTGTTATCGG
>102MAD11B
TTTTCTGTCCTAAAATGTCCTTTAGAATCGTTTAATGTTTGTGTAAATGCACCGTAAAGC
ATGATAAGGCTCTGATACGTTAGATTATGTGGYTTGTGGCGGCGGATGGCTGTTTTATGT
GACAAAATGRAGCGTAGTAGTGAAGCTCCGGTGGATGGTGTTCTGGTRTCGGGGAGCAGC
TAGC----------MGTTAGCAGGCCGTGCATGTGTTCACACAGCAGCTCTGGTTCACCG
GAGCAGCCGGTAACATTCATATACAAAGCTCCGTGTTTGTGTAGTTTAATGTGAAGTAAA
GCTAGTTACTAGTGTTTGCCAGGTAAAGCTCTTTAGCAGGGTTTCAGTAGGTKACARYAC
AGGATAATGCCAGTTATATCAGCTAGCTAACAGCAACTAGTCGTGACTRCTTCCAGCTAG
CTGCAGGGTGGATGTGAGGACTCATTCTGGTGTCTTTATGGCGGGTTGTTCTGTCTTCG-
-------------------AATGCCCGAAACTGTCCGCTGTTGTCGG
>56CAN14
TTTTCTGTCCTAAA-TGTCCTTTAGAATCGTTTAATGTTTGTGTAAATGCACCGTAAAGC
ATGATAAGGCTCTGATACGTTAGATTATGTGGYTTGTGGCGGCGGATGGCTGTTTTATGT
GACAAAATGRAGCGTAGTAGTGAAGCTCCGGTGGATGGTGTTCTGGTRTCGGGGAGCAGC
TAGCAGCAGCTAGCCGTTAGCAGGCCGTGCATGTGTTCACACAGCAGCTCTGGKTCACCG
GAGCAGCCGGTAACATTSATATACAAAGCTCCGTGTTCGTGTAGTTTAATGTGAAGTAAA
GCTAGTTACTAGTGTTKRCCRSGTAAAGCTCTTTAGCAGTGTTACAGYAGA---------
-GGAGAATGCCAGTTATATCAGCTAGCTAACWGCAGCTAGCCGTGACTGCTTCCAGCTAG
CTGCAGGGTGGATGTGAGGACTCAGTMTGGTGTCTTTATGGCGGKTTGTTCTGTCTTCGT
GAGGACATT----------AATGCCCGAAACTGTCCGCTGTTATCGG
>36AZO17A
TTTTCTGTCCTAAAATGTCYTTTAGAATCGTTTAATGTTTGTGTAAAYGCACCGTAAAGC
ATGATAAGGCTCTGATACSTTAGATTATGTGGTTTATAGCGGCGGATGGCTGTTTTATGT
GACAAAATGAGGCGTAGTAGTGAAGCTCCGGTGGATGGTGTTCTGGTATCGGGGAGCAGC
TAGCAGCAGCTAGCCGTTAGCAGGCCGTGCATGTGTTCACTCAGCAGCTCTGGTTCACCG
GAGCAGCCGGTAACATTGATATACAAAGCTCCGTGTTTGTGTAGTTTAATGTGAAGTAAA
GCTAGTTACTAGTGTTTGCCCGGTAAAGCTCTTCAGCAGTG-------------------
-GTAGACAGTCAGTTATKTCAGCTAGCTAACTGCAGCTAGCCGTGACTGCTTCTAGCTAG
CTGCAGGGTGGATGTGAGGACTCAGTCTGGTGTCTTTATGGCGGTTTGTTCTGTCTTCGT
GAGGACATT----------AATGCCCGAAAATGTCCGCTGTTATCGG
>34AZO15
TTTTCTGTCCTAAA-TGTCCTTTAGAATCGTTTAATGTTTRTGTAAAYGCACCGTAACGC
ATGATAAGGCTCTGATACGTTAGATTATGTGGYTTRTRGCGGCGGATGGCTGTTTTATGT
GACAAAATGRAGCGTAGTAGTGAAGCTCCGGTGGATGGTGTTCTGGTRTCGGGGAGCAGC
TAGCAGCAGCTAGCCGTTAGCAGGCCGTGCATGTGTTCACWCAGCAGCTCTGGKTCACCG
GAGCAGCCGGTAACATTCATATACAAAGCTCCGTGTTYGTGTAGTTTAATGTGAAGTAAA
GMTMGTTACTASTGTTTRCCACGKAAAGCTCTTCAGCAGTGTTACAGTAGA---------
-GGAGAATGCCAGTTATATCAGCTAGCTAACTGCAGCTAGCCGTGACTGCTTCTAGCTAG
CTGCAGGGTGGATGTGAGGACTCAGKCTGGTGTCTTTATGGCGGKTTGTTCTGTCTTCGT
GAGGACATT----------AATGCCCGAAACTGTCCGCTGTTATCGG
>33AZO14
TTTTCTGTCCTAAAATGTCYTTTAGAATCGTTTAATGTTTGTGTAAACGCACCGTAAAGC
ATGATAAGGCTCTGATACGTTAGATTATGTGGTTTRTGGCGGCGGATGGCTGTTTTATGT
GACAAAATGAGGCGTAGTAGTGAAGCTCCGGTGGATGGTGTTCTGGTATCGGGGAGCAGC
TAGCAGCAGTTAGCCGTTAGCAGGCCGTGCATGTGTTCACTCAGCAGCTCWGGTTCACCG
GAGCAGCCGGTAAYATTSATATACAAAGCTCCGTGTTTGTGTAGTTTAATGTGAAGTAAA
GCTAGTTACTAGTGTTTGCCACGTAAAGCTCTTSAGCRGTRTTACAGTAGA---------
-GGAGACAGYCAGTTATRTCAGCTAGCTAACTGCAGCTAGCCGTGACTGCTTCTAGCTAG
YTGCAGGGTGGATGTGAGGACTCAGTCTGGTGTCTTTATGGCGGKTTGTTCTGTCTTCGT
GAGGACATT----------AATGCCCGAAAMTGTCCRCTRTTATCGG
>30AZO11
TTTTCTGTCCTAAAATGTCCTTTAGAATCGTTTAATGTTTGTGTAAATGCACCGTAAAGC
ATGATAAGGCTCTGATACGTTAGATTATGTGGYTTGTGGCGGCGGATGGCTGTTTTATGT
GACAAAATGRAGCGTAGTAGTGAAGCTCCGGTGGATGGTGTTCTGGTATCGGGGAGCAGC
TAGCAGCAGYTAGCCGTTAGCAGGCCGTGCATGTGTTCACWCAGCAGCTCWGGKTCACCG
GAGCAGCCGGTAACATTSATATACAAAGCTCCGTGTTCGTGTAGTTTAATGTGAAGTAAA
GCTAGTTACTAGTGTTKRCCRSGTAAAGCTCTTTAGCAGTGTTACAGYAGA---------
-GGAGAATGCCAGTTATATCAGCTAGCTAACWGCAGCTAGCCGTGACTGCTTCCAGCTAG
YTGCAGGGTGGATGTGAGGACTCAGTCTGGTGTCTTTATGGCGGGTTGTTCTGTCTTCGT
GAGGACATT----------AATGCCCGAAACTGTCCGCTGTTATCGG
>70SEL05A
TTTTCTGTCCTAAAATGTCCTTTAGAATCGTTTAATGTTTGTGTAAAYGCACCGTAAAGC
ATGATAAGGCTCTGATACGTTAGATTATGTGGTTTGTGGCGGCGGATGGCTGTTTTATGT
GACAAAATGAAGCGTAGTAGTGAAGCTCCGGTGGATGGTGTTCTGGTRTCGGGGAGCAGC
TAGCAGCAGCTAGCCRTTAGCAGGCCGTGCATGTGTTCACWCAGCAGCTCTGGKTCACCG
GAGCAGCCGGTAACATTCATATACAAAGCTCCGTGTTCGTGTAGTTTAATGTGAAGTAAA
GCTAGTTACTAGTGTTTGYCRSGTAAAGCTCTTYAGCAG---------------------
AGGAGACAGTCAGTTATATCAGCTAGCTAACTGCAGCTAGCCGTGACTTCTTCTAGCTAG
CTGCAGGGTGGATGTGAGGACTCAGTCTGGTGTCTTTATGGCGGGTTGTTCTGTCTTCGT
GAKGACATT----------AATGCCCGAAACTGTCCGCTGTTATCGG
>27AZO08
TTTTCTGTCCTAAAATGTCCTTTAGAATCGTTTAATGTTTGTGTAAATGCACCGTAAAGC
ATGATAAGGCTCTGATACGTTAGATTATGTGGTTTGTGGCGGCGGATGGCTGTTTTATGT
GACAAAATGAAGCGTAGTAGTGAAGCTCCGGTGGATGGTGTTCTGGTGTCGGGGAGCAGC
TAGCAGCAGCTAGCCGTTAGCAGGCCGTGCATGTGTTCACWCAGCAGCTCTGGTTCACCG
GAGCAGCCGGTAACATTCATATACAAAGCTCCGTGTTCGTGTAGTTTAATGTGAAGTAAA
GCTAGKTACTAGTGTTTGCCGGGTAAAGCTCTTTAGCAGTGTTACAGTAGA---------
-GGAGAATGCCAGTTATATCAGCTAGCTAACTGCAGCTAGCCGTGACTGCTTCCAGCTAG
CTGCAGGGTGGATGTGAGGACTCAGTCTGGTGTCTTTATGGCGGKTTGTTCTGTCTTCGT
GAGGACATT----------AATGCCCGAAACTGTCCGCTGTTATCGG
>88SEL21
TTTTCTGTCCTAAAATGTCCTTTAGAATCGTTTAATGTTTGTGTAAAYGCACCGTAAAGC
ATGATAAGGCTCTGATACGTTAGATTATGTGGYTTRTRGCGGCGGATGGCTGTTTTATGT
GACAAAATGRAGCGTAGTAGTGAAGCTCCGGTGGATGGTGTTCTGGTRTCGGGGAGCAGC
TAGCAGCAGCTAGCCGTTAGCAGGCCGTGCATGTGTTCACWCAGCAGCTCTGGGTCACCG
GAGCAGCCGGTAACATTSATATACAAAGCTYCGTGTTYGTGTAGTTTAATGTGAAGTAAM
GMTMGTTACTACTGTTTRCCACGKAAAGCTCTTCAGCAGTGTTACAGTAGA---------
-GGAGAATGCCAGKTATATCAGCTAGCTAACTGCAGCTAGCCGTGACTKCTTCYAGCTAG
CTGCAGGGTGGATGTGAGGACTCAGWCTGGTGTCTTTAWGGCGGKTTGTTCTGTCTTCGT
GAGGACATY----------AATGCCCGAAACTGTCCGCTGTTATCGG
>91SEL24
TTTTCTGTCCTAAAATGTCCTTTAGAATCGTTTAATGTTTGTGTAAAYGCACCGTAAAGC
ATGATAAGGCTCTGATACGTTAGATTATGTGGYTTGTGGCGGCGGATGGCTGTTTTATGT
GACAAAATGAAGCGTAGTAGTGAAGCTCCGGTGGATGGTGTTCTGGTATCGGGGAGCAGC
TAGCAGCAGCTAGCCGTTAGCAGGCCGTGCATGTGTTCACWCAGCAGCTCTGGKTCACCG
GAGCAGCCGGTAACATTSATATACAAAGCTCCGTGTTYGTGTAGTTTAATGTGAAGTAAA
GCTAGTTACTAGTGTTKRCCACGTAAAGCTCTTYAGCRGTRTTACAGYAGA---------
-GGAGAMWGYCAGTTATATCAGCTAGCTAACAGCAGCTAGCCGTGACTGCTTCYAGCTAG
CTGCAGGGTGGATGTGAGGACTCAGTCTGGTGTCTTTATGGCGGGTTGTTCTGTCTTCGT
GAGGACATT----------AATGCCCGAAACTGTCCGCTGTTATCGG
>79SEL12A
TTTTCTGTCCTAAAATGTCYTTTAGAATCGTTTAATGTTTGTGTAAAYGCACCGTAAAGC
ATGATAAGGCTCTGATACGTTAGATTATGTGGTTTRTGGCGGCGGATGGCTGTTTTATGT
GACAAAATGARGCGTAGTAGTGAAGCTCCGGTGGATGGTGTTCTGGTRTCGGGGAGCAGC
TAGCAGCAGCTAGCCGTTAGCAGGCCGTGCATGTGTTCACTCAGCAGCTCTGGTTCACCG
GAGCAGCCGGTAACATTGATATACAAAGCTCCGTGTTTGTGTAGTTTAATGTGAAGTAAA
GCTAGTTACTAGTGTTTGCCCGGTAAAGCTCTTCAGCAGTG-------------------
-GTAGACAGTCAGTTATKTCAGCTAGCTAACTGCAGCTAGCCGTGACTGCTTCTAGCTAG
CTGCAGGGTGGATGTGAGGACTCAGTCTGGTGTCTTTATGGCGGTTTGTTCTGTCTTCGT
GAGGACATT----------AATGCCCGAAAATGTCCGCTGTTATCGG
>65CAN22
TTTTCTGTCCTAAAATGTCCTTTAGAATCGTTTAATGTTTGTGTAAATGCACCGTAAAGC
ATGATAAGGCTCTGATACSTTAGATTATGTGGTTTRTGGCGGCGGATGGCTGTTTTATGT
GACAAAATGARGCGTAGTAGTGAAGCTCCGGTGGATGGTGTTCTGGTRTCGGGGAGCAGC
TAGCAGCAGCTAGCCGTTAGCAGGCCGTGCATGTGTTCACACAGCAGCTCTGGKTCACCG
GAGCAGCCGGTAACATTSRTATACAAAGCTYCGTGTTCGTGTARTTTAATGTGAAGTAAA
GCTAGTTACTAGTGTTTGYCRSGTAAAGCTCTTYAGCAGTGTTACAGTAGA---------
-GGAGAATGCCAGTTATATCAGCTAGCTAACTGCAGCTAGCCGTGACTGCTTCCAGCTAG
CTGCAGGGTGGATGTGAGGACTCAGTATGGTGTCTTTATGGCGGKTTGTTCTGTCTTCRT
GAGGACATT----------AATGCCCGAAACTGTCCGCTGTTATCGG
>92SEL25
TTTTCTGTCCTAAAATGTCYTTTAGAATCGTTTAATGTTTGTGTAAAYGCACCGTAAAGC
ATGATAAGGCTCTGATACGTTAGATTATGTGGYTTGTRGCGGCGGATGGCTGTTTWATGT
GACAAAMTGAAGCGTAGTAGTGAAGCTCCGGTGGATGGTGTTCTGGTATCGGGGAGCAGC
TAGCAGCAGYTAGCCGTTAGCAGGCCGTGCATGTGTTCACWCAGCAGCTCTGGGTCACCG
GAGCAGCCGGTAACATTSATATACAAAGCTCCRTGTTYGTGTAGTTTAATGTGAAGTAAA
GCTAGTTAYTAGTGTTTKCCRGGTAAAGCTCTTWAGCAGTGTTACAGYAGA---------
-GGAGAATGCCAGTTATATCAGCTAGCTAACTGCAGCTAGCCGTGACTGCTTCCAGCTAG
YTGCAGGGTGGATGTGAGGACTCAGTCTGGTGTCTTTATGGCGGGTTGTTCTGTCTTCGT
GAGGACATT----------AATGCCCGAAACTGTCCGCTGTTATCGG
>32AZO13
TTTTCTGTCCTAAAATGTCYTTTAGAATCGTTTAATGTTTGTGTAAAYGCACCGTAAAGC
ATGATAAGGCTCTGATACGTTAGATTATGTGGYTTRTGGCGGCGGATGGCTGTTTTATGT
GACAAAATGRAGCGTAGTAGTGAAGCTCCGGTGGATGGTGTTCTGGTGTCGGGGAGCAGC
TAGCAGCAGYTAGCCGTTAGCAGGCCGTGCATGTGTTCACWCAGCAGCTCTGGTTCACCG
GAGCAGCCGGTAACATTCATATACAAAGCTCCGTGTTYGTGTAKTTTAATGTGAAGTAAA
GCTAGTTACTAGTGTTTGCCGGGTAAAGCTCTTKAGCAGTGTTACAGTAGA---------
-GGAGAATGCCAGKTATATCAGCTAGCTAACTGCAGCTAGCCGTGACTGCTTCYAGCTAG
CTGCAGGGTGGATGTGAGGACTCAGTCTGGTGTCTTTATGGYGGGTTGTTCTGTCTTCGT
GAGGACATT----------AATGCCCGAAACTGTCCGCTGTTATCGG
>100MAD10
TTTTCTGTCCTAAAATGTCYTTTAGAATCGTTTAATGTTTGTGTAAACGCACCGTAAAGC
ATGATAAGGCTCTGATACGTTAGATTATGTGGTTTRTRGCGGCGGATGGCTGTTTTATGT
GACAAAATGAGGCGTAGTAGTGAAGCTCCGGTGGATGGTGTTCTGGTATCGGGGAGCAGC
TAGCAGCAGYTAGCCGTTAGCAGGCCGTGCATGTGTTCACTCAGCAGCTCWGGTTCACCG
GAGCAGCCGGTAAYATTSATATACAAAGCTCCGTGTTTGTGTAGTTTAATGTGAAGTAAA
GCTAGTTACTAGTGTTTGCCACGTAAAGCTCTTCAGCGGTATTACAGTAGA---------
-GGAGACAGTCAGTTATATCAGCTAGCTAACWGCAGCTAGCCGTGACTGCTTCTAGCTAG
TTGCAGGGTGGATGTGAGGACTCAGTCTGGTGTCTTTATGGCGGGTTGTTCTGTCTTCGT
GAGGACATT----------AATGCCCGAAACTGTCCGCTGTTATCGG
>67SEL02
TTTTCTGTCCTAAAATGTCCTTTAGAATCGTTTAATGTTTGTGTAAAYGCACCGTAAAGC
ATGATAAGGCTCTGATACGTTAGATTATGTGGTTTRTGGCGGCGGATGGCTGTTTTATGT
GACAAAATGAGGCGTAGTAGTGAAGCTCCGGKGGATGGTGTTCTGGTRTCGGGGAGCAGC
TAGCAGCAGYTAGCCGTTAGCAGGCCGWGCATGTGTTCACTCAGCAGCTCTGGTTCACCG
GAGCAGCCGGTAACATTCATATACAAAGCTCCGTGTTYGTGTAGTTTAATGTGAAGTAAA
GCTAGTTACTAGTGTTTGCCRSGTAAAGCTCTTKAGCAGTGTTACAGTARA---------
-GGAGAMTGCCAGTTATRTCAGCTAGCTAACTGCAGCTAGCCGTGACTGCTTCYAGCTAG
CTGCAGGGTGGATGTGAGGACTCAGTATGGTGTCTTTATGGCGGTTTGTTCTGTCTTCGT
GAGGACATT----------WATGCCCGAAAATGTCCACTRTTATCGG
>28AZO09
TTTTCTGTCCTAAAATGTCCTTTAGAATCGTTTAATGTTTGTGTAAATGCACCGTAAAGC
ATGATAAGGCTCTGATACGTTAGATTATGTGGYTTGTGGCGGCGGATGGCTGTTTTATGT
GACAAAATGRAGCGTAGTAGTGAAGCTCCGGTGGATGGTGTTCTGGTRTCGGGGAGCAGC
TAGCAGCAGCTAGCCGTTAGCAGGCCGTGCATGTGTTCACACAGCAGCTCTGGKTCACCG
GAGCAGCCGGTAACATTSATATACAAAGCTCCGTGTTCGTGTAGTTTAATGTGAAGTAAA
GCTAGTTACTAGTGTTKRCCRSGTAAAGCTCTTTAGCAGTGTTACAGYAGA---------
-GGAGAATGCCAGTTATATCAGCTAGCTAACWGCAGCTAGCCGTGACTGCTTCCAGCTAG
CTGCAGGGTGGATGTGAGGACTCAGTMTGGTGTCTTTATGGCGGKTTGTTCTGTCTTCGT
GAGGACATT----------AATGCCCGAAACTGTCCGCTGTTATCGG
>66SEL01
TTTTCTGTCCTAAAATGTCCTTTAGAATCGTTTAATGTTTGTGTAAACGCACCGTAAAGC
ATGATAAGGCTCTGATACGTTAGATTATGTGGTTTGTGGCGGCGGATGGCTGTTTTATGT
GACAAAATGAGGCGTAGTAGTGAAGCTCCGGTGGATGGTGTTCTGGTATCGGGGAGCAGC
TAGCAGCAGTTAGCCGTTAGCAGGCCGTGCATGTGTTCACWCAGCAGCTCWGGTTCACCG
GAGCAGCCGGTAAYATTSATATACAAAGCTCCGTGTTTGTGTAGTTTAATGTGAAGTAAA
GCTAGTTACTAGTGTTTGCCACGTAAAGCTCTTCAGCGGTATTACAGTAGA---------
-GGAGACAGTCAGTTATATCAGCTAGCTAACWGCAGCTAGCCGTGACTGCTTCTAGCTAG
YTGCAGGGTGGATGTGAGGACTCAGTCTGGTGTCTTTATGGCGGGTTGTTCTGTCTTCGT
GAGGACATT----------AATGCCCGAAACTGTCCGCTGTTATCGG
>72SEL06A
TTTTCTGTCCTAAAATGTCCTTTAGAATCGTTTAATGTTTGTGTAAACGCACCGTAAAGC
ATGATAAGGCTCTGATACGTTAGATTATGTGGTTTGTGGCGGCGGATGGCTGTTTTATGT
GACAAAATGARGCGTAGTAGTGAAGCTCCGGTGGATGGTGTTCTGGTATCGGGGAGYAGC
TAGCAGCAGYTAGCCGTTAGCAGGCCGTGCATGTGTTCACWCAGCAGCTCTGGKTCACCG
GAGCAGCCGGTAACATTSATATACAAAGCTYCGTGTTYGTGTAGTTTAATGTGAAGTAAA
GCTAGTTACTAGTGTTTGYCACGTAAAGCTCTTCAGCRGTT-------------------
---------------ATATCAGCTAGCTAACTGCAGCTAGTCGTGACTTCTTCTAGCTAG
CTGCAGGGTGGATGTGAGGACTCACTCTGGTGTCTTTATGGCGGGTTGTTCTGGCTTCGT
GAAGACATT----------AATGCCCGAAACTGTCCGCTGTTATCGG
>45CAN04
TTTTCTGTCCTAAA-TGTCCTTTAGAATCGTTTAATGTTTGTGTAAATGCACCGTAAAGC
ATGATAAGGCTCTGATACGTTAGATTATGTGGTTTGTGGCGGCGGATGGCTGTTTTATGT
GACAAAATGAAGCGTAGTAGTGAAGCTCCGGTGGATGGTGTTCTGGTGTCGGGGAGCAGC
TAGCAGCAGCTAGCCGTTAGCAGGCCGTGCATGTGTTCACTCAGCAGCTCTGGTTCACCG
GAGCAGCCGGTAACATTCATATACAAAGCTCCGTGTTCGTGTAGTTTAATGTGAAGTAAA
GCTAGTTACTAGTGTTTGCCRSGTAAAGCTCTTTAGCAGTGTTACAGTAGA---------
-GGAGAATGCCAGTTATATCAGCTAGCTAACTGCAGCTAGCCGTGACTGCTTCCAGCTAG
CTGCAGGGTGGATGTGAGGACTCAGTMTGGTGTCTTTATGGCGGGTTGTTCTGTCTTCGT
GAGGACATT----------AATGCCCGAAACTGTCCGCTGTTATCGG
>18CYPJ2122
TTTTCTGTCCTAAAATGTCCTTTAGAATCGTTTAATGTTTGTGTAAATGCACCGTAAAGC
ATGATAAGGCTCTGATACGTTAGATTATGTGGTTTGTGGCGGCGGATGGCTGTTTTATGT
GACAAAATGAAGCGTAGTAGTGAAGCTCCGGTGGATGGTGTTCTGGTRTCGGGGAGCAGC
TAGCAGCAGCTAGCCGTTAGCAGGCCGTGCATGTGTTCACTCAGCAGCTCTGSTTCACCG
GAGCAGCCGGTAACATTCATATACAAAGCTCCGTGTTYGTGTAGTTTAATGTGAAGTAAA
GCTAGKTACTAGTGTTTGCCGGGTAAAGCTCTTYAGCAGTGTTACAGTAGA---------
-GGAGAATGCCAGTTATATCAGCTAGCTAACWGCAGCTAGCCGTGACTGCTTCYAGCTAG
CTGCAGGGTGGATGTGAGGACTCAGTCTGGTGTCTTTATGGCGGGTTGTTCTGTCTTCGT
GAGGACATT----------AATGCCCGAAACTGTCCGCTGTTATCGG
>5GREC2303
TTTTCTGTCCTAAAATGTCYTTTAGAATCGTTTAATGTTTGTGTAAACGCACCGTAAAGC
ATGATAAGGCTCTGATACGTTAGATTATGTGGTTTRTRGCGGCGGATGGCTGTTTTATGT
GACAAAATGARGCGTAGTAGTGAAGCTCCGGTGGATGGTGTTCTGGTRTCGGGGAGCAGC
TAGCAGCAGYTAGCCGTTAGCAGGCCGTGCATGTGTTCACTCAGCAGCTCTGSTTCACCG
GAGCAGCCGGTAACATTCATATACAAAGCTCCGTGTTTGTGTATTTTAATGTGAAGTAAA
GCTAGTTACTAGTGTTTGCCGGGTAAAGCTCTTSAGCAGTGTTACAGTAGA---------
-GGAGAATGCCAGGTATATCAGCTAGCTAACTGCAGCTAGCCGTGACTGCTTCTAGCTAG
CTGCAGGGTGGATGTGAGGACTCAGTCTGGTGTCTTTATGGCGGKTTGTTCTGTCTTCGT
GAGGACATT----------AATGCCCGAAACTGTCCGCTGTTATCGG
>74SEL07
TTTTCTGTCCTAAAATGTCCTTTAGAATCGTTTAATGTTTGTGTAAATGCACCGTAAAGC
ATGATAAGGCTCTGATACGTTAGATTATGTGGYTTGTGGCGGCGGATGGCTGTTTTATGT
GACAAAATGRAGCGTAGTAGTGAAGCTCCGGTGGATGGTGTTCTGGTGTCGGGGAGCAGC
TAGCAGCAGCTAGYCGTTAGCAGGCCGTGCATGTGTTCACACAGCAGCTCTGGKTCACCG
GAGCAGCCGGTAACATTSATATACAAAGCTYCGTGTTYGTGTAGTTTAATGTGAAGTAAM
GMTAGTTACTAGTGTTTRCCRSGKAAAGCTCTTYAGCAGTGTTACAGTAGA---------
-GGAGAATGCCAGGTATATCAGCTAGCTAACTGCAGCTAGCCGTGACTKCTTCYAGCTAG
CTGCAGGGTGGATGTGAGGACTCAGACTGGTGTCTTTAWGGCGGGTTGTTCTGTCTTCGT
GAGGACATT----------AATGCCCGAAACTGTCCGCTGTTATCGG
>24AZO04
TTTTCTGTCCTAAAATGTCCTTTAGAATCGTTTAATGTTTGTGTAAAYGCACCGTAAAGC
ATGATAAGGCTCTGATACGTTAGATTATGTGGTTTGTGGCGGCGGATGGCTGTTTTATGT
GACAAAATGARGCGTAGTAGTGAAGCTCCGGTGGATGGTGTTCTGGTRTCGGGGAGCAGC
TAGCAGCAGYTAGCCGTTAGCAGGCCGTGCATGTGTTCACTCAGCAGCTCTGGTTCACCG
GAGCAGCCGGTAAYATTSATATACAAAGCTCCGTGTTYGTGTAGTTTAATGTGAAGTAAA
GCTAGTTACTAGTGTTTGCCRSGTAAAGCTCTTYAGCRGTRTTACAGTAGA---------
-GGAGACTGTCAGTTATATCAGCTAGCTAACTGCAGCTAGCCGTGACTGCTTCCAGCTAG
CTGCAGGGTGGATGTGAGGACTCAGTCTGGTGTCTTTATGGCGGKTTGTTCTGTCTTCGT
GAGGACATT----------AATGCCCGAAACTGTCCGCTGTTATCGG
>93MAD01
TTTTCTGTCCTAAAATGTCCTTTAGAATCGTTTAATGTTTGTGTAAACGCACCGTAAAGC
ATGATAAGGCTCTGATACGTTAGATTATGTGGTTTGTGGCGGCGGATGGCTGTTTTATGT
GACAAAATGARGCGTAGTAGTGAAGCTCCGGTGGATGGTGTTCTGGTRTCGGGGAGCAGC
TAGCAGCAGYTAGCCGTTAGCAGGCCGTGCATGTGTTCACWCAGCAGCTCWGGTTCACCG
GAGCAGCCGGTAAYATTSATATACAAAGCTYCGTGTTTGTGTAGTKTAATGTGAAGTAAA
GCTAGTTACTAGTGTTTRCCACGTAAAGCTCTTCAGCRGTGTTACAGYAGA---------
-GGAGAMTGYCAGTTATAYCAGCTAGCTAACAGCAGCTAGCCGTGACTGCTTCTAGCTAG
YTGCAGGGTGGATGTGAGGACTCAGGCTGGTGTCTTTATGGCGGGTTGTWCTGTCTTCGT
GAGGACATT----------AATGCCCGAAACTGTCCGCTGTTATCGG
>4GREC2302
TTTTCTGTCCTAAAATGTCCTTTAGAATCGTTTAATGTTTGTGTAAATGCACTGTAAAGC
ATGATAAGGCTCTGATACCTTAGATTATGTGGTTTGTGGCGGCGGATGGCTGTTTTATGT
GACAAAATGARGCGTAGTAGTGAAGCTCCGGTGGATGGTGTTCTGGTRTCGGGGAGCAGC
TAGCAGCAGCTAGCCGTTAGCAGGCCGTGCATGTGTTCACWCAGCAGCTCTGGKTCACCG
GAGCAGCCGGTAACATTSATATACAAAGCTYCGTGTTCGTGTAATTTAATGTGAAGTAAA
GCTAGTTACTAGTGTTTGCCRGGTAAAGCTCTTYAGCAGTGTTACAGTAGA---------
-GGAGAATGCCAGTTATATCAGCTAGCTAACTGCAGCTAGCCGTGACTGCTTCCAGCTAG
CTGCAGGGTGGATGTGAGGACTCAGTCTGGTGTCTTTATGGCGGKTTGTTCTGTCTTCRT
GAGGACATT----------AATGCCCGAAACTGTCCGCTGTTATCGG
>94MAD02
TTTTCTGTCCTAAAATGTCYTTTAGAATCGTTTAATGTTTGTGTAAACGCACCGTAAAGC
ATGATAAGGCTCTGATACGTTAGATTATGTGGTTTRTGGCGGCGGATGGCTGTTTTATGT
GACAAAATGAGGCGTAGTAGTGAAGCTCCGGTGGATGGTGTTCTGGTGTCGGGGAGCAGC
TAGCAGCAGCTAGCCGTTAGCAGGCCGTGCATGTGTTCACWCAGCAGCTCTGSKTCACCG
GAGCAGCCGGTAACATTCATATACAAAGCTCCGTGTTTGTGTAGTTTAATGTGAAGTAAA
GCTAGTTMYTAGTGTWTGCCACGTAAAGCTCTTCAGCRGTRTTACAGYAGA---------
-GGAGACAGTCAGTTATATCAGCTAGCTAACWGCAGCTAGCCGTGACTGCTTCTAGCTAG
YTGCAGGGTGGATGTGAGGACTCAGTCTGGTGTCTTWATGGCGGGTTGTTCTGTCTTCAT
GAGGACATY----------AATGCCCGAAATTGTCCACTATTATCGG
>47CAN06
TTTTCTGTCCTAAA-TGTCCTTTAGAATCGTTTAATGTTTGTGTAAAYGCACCGTAAAGC
ATGATAAGGCTCTGATACGTTAGATTATGTGGYTTGTGGCGGCGGATGGCTGTTTTATGT
GACAAAATGRAGCGTAGTAGTGAAGCTCCGGTGGATGGTGTTCTGGTRTCGGGGAGCAGC
TAGCAGCAGYTAGCCGTTAGCAGGCCGTGCATGTGTTCACWCAGCAGCTCWGGTTCACCG
GAGCAGCCGGTAAYATTSATATACAAAGCTCCGTGTTYGTGTAGTTTAATGTGAAGTAAA
GMTAGTTACTAGTGTTTRCCACGKAAAGCTCTTCAGCRGTRTTACAGTAGA---------
-GGAGAMTGYCAGTTATATCAGCTAGCTAACTGCAGCTAGCCGTGACTKCTTCTAGCTAG
YTGCAGGGTGGATGTGAGGACTCAGGCTGGTGTCTTTAWGGCGGGTTGTTCTGTCTTCGT
GAGGACATT----------AATGCCCGAAACTGTCCGCTGTTATCGG
>26AZO06
TTTTCTGTCCTAAAATGTCCTTTAGAATCGTTTAATGTTTGTGTAAAYGCACCGTAAAGC
ATGATAAGGCTCTGATACGTTAGATTATGTGGTTTRTGGCGGCGGATGGCTGTTTTATGT
GACAAAATGAAGCGTAGTAGTGAAGCTCCGGTGGATGGTGTTCTGGTGTCGGGGAGCAGC
TAGCAGCAGYTAGCCGTTAGCAGGCCGTGCATGTGTTCACWCAGCAGCTCTGGTTCACCG
GAGCAGCCGGTAACATTCATATACAAAGCTCCGTGTTYGTGTAGTTTAATGTGAAGTAAA
GCTAGTTACTAGTGTTTGCCRSGTAAAGCTCTTKAGCAGTGTTACAGTAGA---------
-GGAGACTGCCAGTTATRTCAGCTAGCTAACTGCAGCTAGCCGTGACTGCTTCYAGCTAG
CTGCAGGGTGGATGTGAGGACTCAGTMTGGTGTCTTTATGGCGGKTTGTTCTGTCTTCGT
GAGKACATT----------AATGCCCGAAAMTGTCCRCTRTTATCGG
>89SEL22
TTTTCTGTCCTAAAATGTCYTTTAGAATCGTTTAATGTTTGTGTAAACGCACCGTAAAGC
ATGATAAGGCTCTGATACGTTAGATTATGTGGTTTRTRGCGGCGGATGGCWGTTTTATGT
GACAAAATGAGGCGTAGTAGTGAAGCTCCGGTGGATGGTGTTCTGGTATCGGGGAGCAGC
TAGCAGCAGTTAGCCGTTAGCAGGCCGTGCATGTGTTCACTCAGCAGCTCWGGTTCACCG
GAGCAGCCGGTAAYATTSATATACAAAGCTCCGTGTTTGTGTAGTTTAATGTGAAGTAAA
GCTAGTTACTAGTGTTTGCCACGTAAAGCTCTTSAGCGGTGTTACAGTAGA---------
-GGAGACAGYCAGTTATRTCAGCTAGCTAACTGCAGCTAGCCGTGACTGCTTCTAGCTAG
YTGCAGGGTGGATGTGAGGACTCAGTCTGGTGTCTTTATGGCGGGTTGTWCTGTCTTCGT
GAGGACATT----------AATGCCCGAAAMTGTCCGCTGTTATCGG
>64CAN21
TTTTCTGTCCTAAA-TGTCCTTTAGAATCGTTTAATGTTTGTGTAAAYGCACCGTAAAGC
ATGATAAGGCTCTGATACGTTAGATTATGTGGYTTGTGGCGGCGGATGGCTGTTTTATGT
GACAAAATGRRGCGTAGTAGTGAAGCTCCGGTGGATGGTGTTCTGGTRTCGGGGAGCAGC
TAGCAGCAGCTAGCCGTTAGCAGGCCGTGCATGTGTTCACWCAGCAGCTCTGSKTCACCG
GAGCAGCCGGTAACATTSATATACAAAGCTCCGTGTTYGTGTAGTTTAATGTGAAGTAAA
GCTAGTTACTAGTGTTKRCCACGTAAAGCTCTTYAGCRGTRTTACAGYAGA---------
-GGAGAMWGYCAGTTATATCAGCTAGCTAACAGCAGCTAGCCGTGACTGCTTCYAGCTAG
CTGCAGGGTGGATGTGAGGACTCAGTCTGGTGTCTTTATGGCGGGTTGTTCTGTCTTCGT
GAGGACATT----------AATGCCCGAAACTGTCCGCTGTTATCGG
>114SICME10
TTTTCTGTCCTAAA-TGTCCTTTAGAATCGTTTAATGTTTGTGTAAAYGCACCGTAAAGC
ATGATAAGGCTCTGATACGTTAGATTATGTGGTTTGTGGCGGCGGATGGCTGTTTTATGT
GACAAAATGAAGCGTAGTAGTGAAGCTCCGGTGGATGGTGTTCTGGTATCGGGGAGCAGC
TAGCAGCAGCTAGCCGTTAGCAGGCCGTGCATGTGTTCACTCAGCAGCTCWGGTTCACCG
GAGCAGCCGGTAATATTCATATACAAAGCTCCGTGTTCGTGTAGTTTAATGTGAAGTAAA
GCTAGTTACTAGTGTTTGCCGGGTAAAGCTCTTCAGCAGTGTTACAGTAGA---------
-GGAGACAGCCAGTTATATCAGCTAGCTAACTGCAGCTAGCCGTGACTGCTTCCAGCTAG
CTGCAGGGTGGATGTGAGGACTCAGTCTGGTGTCTTTATGGCGGTTTGTTCTGTCTTCGT
GAGGACATT----------AATGCCCGAAACTGTCCGCTGTTATCGG
>87SEL20
TTTTCTGTCCTAAAATGTCYTTTAGAATCGTTTAATGTTTGTGTAAACGCACCGTAAMGC
ATGATAAGGCTCTGATACGTTAGATTATGTGGTTTATAGCGGCGGATGGCTGTTTTATGT
GACAAAATGARGCGTAGTAGTGAAGCTCCGGTGGATGGTGTTCTGGTATCGGGGAGCAGC
TAGCAGCAGYTAGCCGTTAGCAGGCCGTGCATGTGTTCACTCAGCAGCTCTGGKTCACCG
GAGCAGCCGGTAACATTCATATACAAAGCTCCGTGTTTGTGTAGTTTAATGTGAAGTAAA
GCTCGTTACTACTGTTTGCCACGTAAAGCTCTTSAGCAGTGTTACAGTAGA---------
-GGAGAMWGCCAGTTATRTCAGCTAGCTAACTGCAGCTAGCCGTGACTGCTTCYAGCTAG
CTGCAGGGTGGATGTGAGGACTCAGTCTGGTGTCTTTATGGCGGTTTGTTCTGTCTTCGT
GAGGACATT----------AATGCCCGAAAMTGTCCGCTATTATCGG
>83SEL16
TTTTCTGTCCTAAAATGTCYTTTAGAATCGTTTAATGTTTGTGTAAAYGCACCGTAAAGC
ATGATAAGGCTCTGATACGTTAGATTATGTGGTTTRTRGCGGCGGATGGCTGTTTTATGT
GACAAAATGAGGCGTAGTAGTGAAGCTCCGGTGGATGGTGTTCTGGTRTCGGGGAGCAGC
TAGCAGCAGYTAGCCGTTAGCAGGCCGTGCATGTGTTCACWCAGCAGCTCTGGTTCACCG
GAGCAGCCGGTAACATTCATATACAAAGCTYCGTGTTYGTGTATTTTAATGTGAAGTAAA
GCTAGTTACTAGTGTTTRCCACGTAAAGCTCTTSAGCAGTGTTACAGYAGA---------
-GGAGAATGCCAGKTATATCAGCTAGYTAACTGCAGCTAGCCGTGACTGCTTCYAGCTAG
CTGCAGGGTGGATGTGAGGACTCAGTCTGGTGTCTTTATGGCGGTTTGTTCTGTCTTCGT
GAGGACATT----------AATGCCCGAAAMTGTCCRCTRTTATCGG
>117SICRI5
TTTTCTGTCCTAAAATGTCTTTTAGAAYCGTTTAATGTTTGTGTAAATGCACCGTAAAGC
ATGATAAGGCTCTGATACGTTAGATTATGTGGTTTRTGGCGGCGGATGGCTGTTTTATGT
GACAAAATGAAGCGTAGTAGTGAAGCTCCGGTGGATGGTGTTCTGGTATCGGGGAGCAGC
TAGCAGCAGYTAGYCGTTAGCAGGCCGTGCATGTGTTCACWCAGCAGCTCTGGGTCACCG
GAGCAGCCGGTAAYATTCATATACAAAGCTCCGTGTTYGTGTAGTTTAATGTGAAGTAAA
GCTAGTTAYTAGTGTTTKCCAGGTAAAGCTCTTWAGCAGTGTTACAGCAGA---------
-GGAGAATGCCAGTTATATCAGCTAGCTAACTGCAGCTAGCCGTGACTGCTTCCAGCTAG
CTGCAGGGTGGATGTGAGGACTCAGTCTGGTGTCTTTATGGCGGGTTGTTCTGTCTTCGT
GAGGACATT----------AATGCCCGAAACTGTCCGCTGTTATCGG
>121SICRI10
TTTTCTGTCCTAAAATGTCCTTTAGAATCGTTTAATGTTTGTGTAAATGCACCGTAAAGC
ATGATAAGGCTCTGATACGTTAGATTATGTGGYTTGTGGCGGCGGATGGCTGTTTTATGT
GACAAAATGRAGCGTAGTAGTGAAGCTCCGGTGGATGGTGTTCTGGTGTCGGGGAGCAGC
TAGCAGCAGCTAGCCGTTAGCAGGCCGTGCATGTGTTCACWCAGCAGCTCTGGKTCACCG
GAGCAGCCGGTAACATTSATATACAAAGCTYCGTGTTCGTGTAGTTTAATGTGAAGTAAM
GMTAGTTACTAGTGTTTRCCRGGGAAAGCTCTTCAGCAGTGTTACAGTAGA---------
-GGAGAATGCCAGTTATATCAGCTAGCTAACTGCAGCTAGCCGTGACTGCTTCTAGCTAG
CTGCAGGGTGGATGTGAGGACTCAGACTGGTGTCTTTATGGCGGGTTGTTCTGTCTTCGT
GAGGACATT----------AATGCCCGAAACTGTCCGCTGTTATCGG
>14CYPJ2049
TTTTCTGTCCTAAAATGTCYTTTAGAAYCGTTTAATGTTTGTGTAAAYGCACCGTAAAGC
ATGATAAGGCTCTGATACGTTAGATTATGTGGTTTRTGGCGGCGGATGGYWGTTTTATGT
GACAAAMTGAAGCGTAGTAGTGAAGCTCCGGTGGATGGTGTTCTGGTATCGGGGAGCAGC
TAGCAGCAGTTAGCCGTTAGCAGGCCGTGCATGTGTTCACTCAGCAGCTCWGGKTCACCG
GAGCAGCCGGTAACATTCATATACAAAGCTCCRTGTTYGTGTAGTTTAATGTGAAGTAAA
GCTAGTTAYTAGTGTTTKCCRGGTAAAGCTCTTWAGCAGTGTTACAGYAGA---------
-GGAGAATGCCAGTTATATCAGCTAGCTAACTGCAGCTAGCCGTGACTGCTTCCAGCTAG
CTGCAGGGTGGATGTGAGGACTCAGTCTGGTGTCTTTATGGCGGGTTGTTCTGTCTTCGT
GAGGACATT----------AATGCCCGAAACTGTCCGCTGTTATCGG
>48CAN07
TTTTCTGTCCTAAAATGTCCTTTAGAATCGTTTAATGTTTGTGTAAACGCACCGTAAAGC
ATGATAAGGCTCTGATACGTTAGATTATGTGGTTTGTGGCGGCGGATGGCTGTTTTATGT
GACAAAATGAGGCGTAGTAGTGAAGCTCCGGTGGATGGTGTTCTGGTRTCGGGGAGCAGC
TAGCAGCAGYTAGCCGTTAGCAGGCCGTGCATGTGTTCACTCAGCAGCTCWGSTTCACCG
GAGCAGCCGGTAAYATTSATATACAAAGCTCCGTGTTTGTGTAGTTTAATGTGAAGTAAA
GCTAGTTACTAGTGTTTGCCACGTAAAGCTCTTCAGCGGTATTACAGTAGA---------
-GGAGACAGTCAGTTATATCAGCTAGCTAACWGCAGCTAGCCGTGACTGCTTCTAGCTAG
TTGCAGGGTGGATGTGAGGACTCAGTCTGGTGTCTTTATGGCGGGTTGTTCTGTCTTCGT
GAGGACATT----------AATGCCCGAAACTGTCCGCTGTTATCGG
>40AZO19
TTTTCTGTCCTAAAATGTCCTTTAGAATCGTTTAATGTTTGTGTAAACGCACCGTAAAGC
ATGATAAGGCTCTGATACGTTAGATTATGTGGTTTGTGGCGGCGGATGGCTGTTTTATGT
GACAAAATGAGGCGTAGTAGTGAAGCTCCGGTGGATGGTGTTCTGGTATCGGGGAGCAGC
TAGCAGCAGTTAGCCGTTAGCAGGCCGTGCATGTGTTCACTCAGCAGCTCAGGTTCACCG
GAGCAGCCGGTAATATTGATATACAAAGCTCCGTGTTTGTGTAGTTTAATGTGAAGTAAA
GCTAGTTACTAGTGTTTGCCACGTAAAGCTCTTCAGCGGTATTACAGTAGA---------
-GGAGACAGTCAGTTATATCAGCTAGCTAACTGCAGCTAGCCGTGACTGCTTCTAGCTAG
TTGCAGGGTGGATGTGAGGACTCAGTCTGGTGTCTTTATGGCGGGTTGTTCTGTCTTCGT
GAGGACATT----------AATGCCCGAAACTGTCCGCTGTTATCGG
>78SEL11
TTTTCTGTCCTAAAATGTCCTTTAGAATCGTTTAATGTTTGTGTAAATGCACCGTAAAGC
ATGATAAGGCTCKGATACGTTAGATTATGTGGTTTGTGGCGGCGGATGGCTGTTTTATGT
GACAAAATGAAGCGTAGTAGTGAAGCTCCGGTGGATGGTGTTCTGGTGTCGGGGAGCAGC
TAGCAGCAGCTAGCCGTTAGCAGGCCGTGCATGTGTTCACACAGCAGCTCTGGTTCACCG
GAGCAGCCGGTAACATTCATATACAAAGCTCCGTGTTCGTGTAGTTTAATGTGAAGTAAA
GCTAGTTACTAGTGTTTGCCGGGTAAAGCTCTTTAGCAGTGTTACAGTAGA---------
-GGAGAATGCCAGTTATATCAGCTAGCTAACTGCAGCTAGCCGTGACTGCTTCCAGCTAG
CTGCAGGGTGGATGTGAGGACTCAGTMTGGTGTCTTTATGGCGGGTTGTTCTGTCTTCGT
GAGGACATT----------AATGCCCGAAACTGTCCGCTGTTATCGG
>122SICRI11
TTTTCTGTCCTAAAATGTCYTTTAGAATCGTTTAATGTTTGTGTAAACGCACCGTAAAGC
ATGATAAGGCTCTGATACGTTAGATTATGTGGTTTRYGGCGGCGGATGGCTGTTTTATGT
GACAAAATGAGGCGTAGTAGTGAAGCTCCGGTGGATGGTGTTCTGGTATCGGGGAGCAGC
TAGCAGCAGTTAGCCGTTAGCAGGCCGTGCATGTGTTCACTCAGCAGCTCTGGTTCACCG
GAGCAGCCGGTAACATTCATATACAAAGCTCCGTGTTTGTGTAGTTTAATGTGAAGTAAA
GCTMGTTACTASTGTTTGCCACGTAAAGCTCTTGAGCAGTGTTACAGTAGA---------
-GGAGACAGCCAGTTATGTCAGCTAGCTAACTGCAGCTAGCCGTGACTGCTTCTAGCTAG
CTGCAGGGTGGATGTGAGGACTCAGTCTGGTGTCTTTATGGCGGTTTGTTCTGTCTTCGT
GAGGACATT----------AATGCCCGAAAATGTCCACTATTATCGG
>109MAD19
TTTTCTGTCCTAAAATGTCYTTTAGAATCGTTTAATGTTTGTGTAAACGCACCGTAAAGC
ATGATAAGGCTCTGATACGTTAGATTATGTGGTTTRTRGCGGCGGATGGCTGTTTTATGT
GACAAAATGAGGCGTAGTAGTGAAGCTCCGGTGGATGGTGTTCTGGTRTCGGGGAGCAGC
TAGCAGCAGYTAGCCGTTAGCAGGCCGTGCATGTGTTCACTCAGCAGCTCTGSTTCACCG
GAGCAGCCGGTAACATTCATATACAAAGCTCCGTGTTTGTGTAGTTTAATGTGAAGTAAA
GCTAGTTACTAGTGTTTGCCACGTAAAGCTCTTSAGCRGTRTTACAGTAGA---------
-GGAGACAGYCAGTTATRTCAGCTAGCTAACWGCAGCTAGCCGTGACTGCTTCTAGCTAG
YTGCAGGGTGGATGTGAGGACTCAGTCTGGTGTCTTTATGGCGGKTTGTTCTGTCTTCGT
GAGGACATT----------AATGCCCGAAAMTGTCCRCTRTTATCGG
>59CAN17
TTTTCTGTCCTAAA-TGTCTTTTAGAATCGTTTAATGTTTGTGTAAACGCACCGTAAAGC
ATGATAAGGCTCTGATACGTTAGATTATGTGGTTTATAGCGGCGGATGGCTGTTTWATGT
GACAAAMTGARGCGTAGTAGTGAAGCTCCGGTGGATGGTGTTCTGGTATCGGGGAGCAGC
TAGCAGCAGTTAGCCGTTAGCAGGCCGTGCATGTGTTCACTCAGCAGCTCTGGKTCACCG
GAGCAGCCGGTAACATTCATATACAAAGCTCCRTGTTTGTGTAGTTTAATGTGAAGTAAA
GCTAGTTAYTAGTGTTTKCCASGTAAAGCTCTTRAGCAGTGTTACAGYAGA---------
-GGAGAMWGCCAGTTATRTCAGCTAGCTAACTGCAGCTAGCCGTGACTGCTTCYAGCTAG
CTGCAGGGTGGATGTGAGGACTCAGTCTGGTGTCTTTATGGCGGKTTGTTCTGTCTTCGT
GAGGACATT----------AATGCCCGAAACTGTCCGCTGTTATCGG
>61CAN19
TTTTCTGTCCTAAAATGTCCTTTAGAATCGTTTAATGTTTGTGTAAAYGCACCGTAAAGC
ATGATAAGGCTCTGATACGTTAGATTATGTGGTTTGTGGCGGCGGATGGCTGTTTTATGT
GACAAAATGARGCGTAGTAGTGAAGCTCCGGTGGATGGTGTTCTGGTRTCGGGGAGCAGC
TAGCAGCAGCTAGCCGTTAGCAGGCCGTGCATGTGTTCACWCAGCAGCTCTGGTTCACCG
GAGCAGCCGGTAACATTCATATACAAAGCTCCGTGTTYGTGTAGTTTAATGTGAAGTAAA
GCTAGTTACTAGTGTTTGCCRSGTAAAGCTCTTYAGCRGTRTTACAGTAGA---------
-GGAGAMTGYCAGTTATATCAGCTAGCTAACWGCAGCTAGCCGTGACTGCTTCYAGCTAG
YTGCAGGGTGGATGTGAGGACTCAGTCTGGTGTCTTTATGGCGGGTTGTTCTGTCTTCGT
GAGGACATT----------AATGCCCGAAACTGTCCGCTGTTATCGG
>81SEL14
TTTTCTGTCCTAAAATGTCCTTTAGAATCGTTTAATGTTTGTGTAAATGCACCGTAAAGC
ATGATAAGGCTCTGATACGTTAGATTATGTGGTTTGTGGCGGCGGATGGCTGTTTTATGT
GACAAAATGAAGCGTAGTAGTGAAGCTCCGGTGGATGGTGTTCTGGTGTCGGGGAGCAGC
TAGCAGCAGCTAGCCGTTAGCAGGCCGTGCATGTGTTCACACAGCAGCTCTGGTTCACCG
GAGCAGCCGGTAACATTCATATACAAAGCTCCGTGTTCGTGTAGTTTAATGTGAAGTAAA
GCTAGTTACTAGTGTTTGCCGGGTAAAGCTCTTTAGCAGTGTTACAGTAGA---------
-GGAGAATGCCAGTTATATCAGCTAGCTAACTGCAGCTAGCCGTGACTGCTTCCAGCTAG
CTGCAGGGTGGATGTGAGGACTCAGTMTGGTGTCTTTATGGCGGTTTGTTCTGTCTTCGT
GAGGACATT----------AATGCCCGAAACTGTCCGCTGTTATCGG
>55CAN13
TTTTCTGTCCTAAA-TGTCCTTTAGAATYGTTTAATGTTTGTGTAAAYGCACYGTAAAGC
ATGATAAGGCTCTGATACSTTAGATTATGTGGTTTRTRGCGGCGGATGGCTGTTTTATGT
GACAAAATGAGGCGTAGTAGTGAAGCTCCGGTGGATGGTGTTCTGGTRTCGGGGAGCAGC
TAGCAGCAGCTAGCCGTTAGCAGGCCGTGCATGTGTTCACWCAGCAGCTCTGSKTCACCG
GAGCAGCCGGTAACATTSATATACAAAGCTYCGTGTTYGTGTARTTTAATGTGAAGTAAA
GCTAGTTACTAGTGTTTGYCACGTAAAGCTCTTCAGCRGTRTTACAGTAGA---------
-GGAGAMWGYCAGTTATATCAGCTAGCTAACRGCAGCTAGCCGTGACTGCTTCYAGCTAG
YTGCAGGGTGGATGTGAGGACTCAGTCTGGTGTCTTTATGGCGGKTTGTTCTGTCTTCRT
GAGGACATT----------AATGCCCGAAACTGTCCGCTGTTATCGG
>3GREC2293
TTTTCTGTCCTAAAATGTCYTTTAGAATCGTTTAATGTTTGTGTAAACGCACCGTAAAGC
ATGATAAGGCTCTGATACGTTAGATTATGTGGTTTRTGGCGGCGGATGGCTGTTTTATGT
GACAAAATGAGGCGTAGTAGTGAAGCTCCGGTGGATGGTGTTCTGGTATCGGGGAGCAGC
TAGCAGCAGYTAGCCGTTAGCAGGCCGTGCATGTGTTCACTCAGCAGCTCTGGKTCACCG
GAGCAGCCGGTAACATTCATATACAAAGCTCCGTGTTTGTGTAGTTTAATGTGAAGTAAA
GCTCGTTACTACTGTTTGCCACGTAAAGCTCTTGARCAGTGTTACAGTAGA---------
-GGAGACAGCCAGTTATGTCAGCTAGCTAACTGCAGCTAGCCGTGACTKCTTCTAGCTAG
CTGCAGGGTGGATGTGAGGACTCAGTCTGGTGTCTTTATGGCGGTTTGTTCTGTCTTCGT
GAGGACATT----------AATGCCCGAAAATGTCCACTATTATCGG
>76SEL09
TTTTCTGTCCTAAAATGTCYTTTAGAATCGTTTAATGTTTGTGTAAACGCACCGTAAAGC
ATGATAAGGCTCTGATACGTTAGATTATGTGGTTTRTRGCGGCGGATGGCTGTTTTATGT
GACAAAATGAGGCGTAGTAGTGAAGCTCCGGTGGATGGTGTTCTGGTGTCGGGGAGCAGC
TAGCAGCAGYTAGCCGTTAGCAGGCCGTGCATGTGTTCACTCAGCAGCTCTGSTTCACCG
GAGCAGCCGGTAACATTCATATACAAAGCTCCGTGTTTGTGTAGTTTAATGTGAAGTAAA
GCTAGTTACTAGTGTTTGCCACGTAAAGCTCTTSAGCGGTGTTACAGTAGA---------
-GGAGACAGYCAGTTATRTCAGCTAGCTAACWGCAGCTAGCCGTGACTGCTTCTAGCTAG
YTGCAGGGTGGATGTGAGGACTCAGTCTGGTGTCTTTATGGCGGGTTGTTCTGTCTTCGT
GAGGACATT----------AATGCCCGAAAMTGTCCRCTRTTATCGG
>82SEL15
TTTTCTGTCCTAAAATGTCCTTTAGAATCGTTTAATGTTTGTGTAAAYGCACCGTAAAGC
ATGATAAGGCTCTGATACGTTAGATTATGTGGYTTGTGGCGGCGGATGGCTGTTTTATGT
GACAAAATGAAGCGTAGTAGTGAAGCTCCGGTGGATGGTGTTCTGGTRTCGGGGAGCAGC
TAGCAGCAGCTAGCCGTTAGCAGGCCGTGCATGTGTTCACWCAGCAGCTCTGSKTCACCG
GAGCAGCCGGTAACATTSATATACAAAGCTCCGTGTTYGTGTAGTTTAATGTGAAGTAAA
GCTAGTTACTAGTGTTGACCACGTAAAGCTCTTYAGCGGTGTTACAGYAGA---------
-GGAGAATGYCAGTTATATCAGCTAGCTAACAGCAGCTAGCCGTGACTGCTTCYAGCTAG
YTGCAGGGTGGATGTGAGGACTCAGTCTGGTGTCTTTATGGCGGGTTGTTCTGTCTTCGT
GAGGACATT----------AATGCCCGAAACTGTCCGCTGTTATCGG
>42CAN01
TTTTCTGTCCTAAA-TGTCTTTTAGAAYCGTTTAATGTTTGTGTAAACGCACCGTAAAGC
ATGATAAGGCTCTGATACGTTAGATTATGTGGTTTATAGCGGCGGATGGCTGTTTWATGT
GACAAACTGAAGCGTAGTAGTGAAGCTCCGGTGGATGGTGTTCTGGTATCGGGGAGCAGC
TAGCAGCAGTTAGCCGTTAGCAGGCCGTGCATGTGTTCACTCAGCAGCTCTGGKTCACCG
GAGCAGCCGGTAACATTCATATACAAAGCTCCRTGTTTGTGTAGTTTAATGTGAAGTAAA
GCTAGTTAYTAGTGTTTKCCASGTAAAGCTCTTRAGCAGTGTTACAGYAGA---------
-GGAGAMTGCCAGTTATRTCAGCTAGCTAACTGCAGCTAGCCGTGACTGCTTCYAGCTAG
CTGCAGGGTGGATGTGAGGACTCAGTCTGGTGTCTTTATGGCGGGTTGTTCTGTCTTCGT
GAGGACATT----------AATGCCCGAAACTGTCCGCTGTTATCGG
>50CAN09
TTTTCTGTCCTAAAATGTCYTTTAGAATCGTTTAATGTTTGTGTAAACGCACCGTAAAGC
ATGATAAGGCTCTGATACSTTAGATTATGTGGTTTATAGCGGCGGATGGCTGTTTTATGY
GACAAAATGAGGCGTAGTAGTGAAGCTCCGGTGGATGGTGTTCTGGTATCGGGGAGCAGC
TAGCAGCAGCTAGCCGTTAGCAGGCCGTGCATGTGTTCACWCAGCAGCTCTGGKTCACCG
GAGCAGCCGGTAACATTCATATACAAAGCTCCRTGTTTGTGTAGTTTAATGTGAAGTAAA
GCTAGTTAYTAGYGTTTKCCASGTAAAGCTCTTCAGCRGTGTTACAGYAGA---------
-GGAGAMWGYCAGTTATATCAGCTAGCTAACWGCAGCTAGCCGTGACTGCTTCTAGCTAG
YTGCAGGGTGGATGTGAGGACTCAGTCTGGTGTCTTTATGGCGGGTTGTTCTGTCTTCGT
GAGGACATT----------AATGCCCGAAACTGTCCGCTGTTATCGG
>60CAN18
TTTTCTGTCCTAAA-TGTCYTTTAGAATCGTTTAATGTTTGTGTAAACGCACCGTAAAGC
ATGATAAGGCTCTGATACSTTAGATTATGTGGTTTATAGCGGCGGATGGCTGTTTTATGY
GACAAAATGAGGCGTAGTAGTGAAGCTCCGGTGGATGGTGTTCTGGTATCGGGGAGCAGC
TAGCAGCAGCTAGCCGTTAGCAGGCCGTGCATGTGTTCACWCAGCAGCTCTGGKTCACCG
GAGCAGCCGGTAACATTCATATACAAAGCTCCRTGTTTGTGTAGTTTAATGTGAAGTAAA
GCTAGTTAYTAGYGTTTKCCASGTAAAGCTCTTCAGCRGTRTTACAGYAGA---------
-GGAGAMTGYCAGTTATATCAGCTAGCTAACWGCAGCTAGCCGTGACTGCTTCTAGCTAG
CTGCAGGGTGGATGTGAGGACTCAGTCTGGTGTCTTTATGGCGGGTTGTTCTGTCTTCGT
GAGGACATT----------AATGCCCGAAACTGTCCGCTGTTATCGG
>12CYPJ2047A
TTTTCTGTCCTAAAATGTCCTTTAGAATCGTTTAATGTTTGTGTAAAYGCACCGTAAAGC
ATGATAAGGCTCTGATACGTTAGATTATGTGGTTTGTGGCGGCGGATGGCTGTTTTATGT
GACAAAATGAAGCGTAGTAGTGAAGCTCCGGTGGATGGTGTTCTGGTRTCGGGGAGCAGC
TAGCAGCAGCTAGCCGTTAGCAGGCCGTGCATGTGTTCACTCAGCAGCTCTGGKTCACCG
GAGCAGCCGGTAACATTSATATACAAAGCTYCGTGTTCGTGTAGTTTAATGTGAAGTAAA
GCTAGTTACTAGTGTTTGYCRSGTAAAGCTCTTYAGCAGTG-------------------
---------------TTATCATCTAGCTAACTG-AGCTAGTCGTGACTTCTTCTAGCTAG
CTGCAGGGTGGATGTGAGGACTCAGTCTGGTGTCTTTATGGCGGGTTGTTCTGTCTTCGT
GAAGACATT----------AATGCCCGAAACTGTCCGCTGTTATCGG
>20CYPJ2124
TTTTCTGTCCTAAAATGTCCTTTAGAATCGTTTAATGTTTGTGTAAATGCACCGTAAAGC
ATGATAAGGCTCTGATACGTTAGATTATGTGGTTTGTGGCGGCGGATGGCTGTTTTATGT
GACAAAATGAAGCGTAGTAGTGAAGCTCCGGTGGATGGTGTTCTGGTRTCGGGGAGCAGC
TAGCAGCAGYTAGCCGTTAGCAGGCCGTGCATGTGTTCACTCAGCAGCTCWGSTTCACCG
GAGCAGCCGGTAACATTCATATACAAAGCTCCGTGTTCGTGTAGTTTAATGTGAAGTAAA
GCTAGTTACTAGTGTTTGCCGGGTAAAGCTCTTTAGCAGTGTTACAGTAGA---------
-GGAGAATGCCAGTTATATCAGCTAGCTAACTGCAGCTAGCCGTGACTGCTTCCAGCTAG
YTGCAGGGTGGATGTGAGGACTCAGTCTGGTGTCTTTATGGCGGGTTGTTCTGTCTTCGT
GAGGACATT----------AATGCCCGAAACTGTCCGCTGTTATCGG
